# Supplementary material for: Phytochrome B photobodies are comprised of phytochrome B and its primary and secondary interacting proteins
Source: Nat Commun. 2023 Mar 27;14:1708. doi: 10.1038/s41467-023-37421-z (PMC10042835; doi:10.1038/s41467-023-37421-z)
Supplement: Supplementary file 3 — Supplementary Data 1 [file 41467_2023_37421_MOESM3_ESM.xlsx]

## Sheet: Supplementary Table 1-1
Supplementary Table 1-1. LC-MS/MS analysis of isolated photobody sample one.
The average (μ) and standard deviation (σ) are calculated from the fitted normal distribution curve (μ = -5.7785, σ = 1.1887). The input value of 0 is replaced with 1 for the division. The enrichment score of a protein is calculated by the normalized LFQ of a protein in a sorted sample by the normalized LFQ of the same protein in the pre-sorted nuclear extract input sample. Photobody components w…
AGI	Annotation	LFQ_intensity_input_R1	LFQ_intensity_sample_R1	Normalized_LFQ_intensity_input_R1 (/ phyB)	Normalized_LFQ_intensity_sample_R1 (/ phyB)	Enrichment_Score_R1	LOG2 (Enrichment_score_R1)
AT4G26840	ATSUMO1_SUM1_SUMO 1_SUMO1__small ubiquitin-like modifier 1	0	118360000	4.73911e-10	0.00183285	3.8675e+06	21.883
AT2G27030	ACAM-2_CAM5__calmodulin 5	0	48610000	4.73911e-10	0.000752745	1.58837e+06	20.5991
AT2G43010	AtPIF4_PIF4_SRL2__phytochrome interacting factor 4	0	46284000	4.73911e-10	0.000716726	1.51236e+06	20.5284
AT2G25760	PPK4	0	29520000	4.73911e-10	0.000457129	964587	19.8796
AT1G13440	GAPC-2_GAPC2__glyceraldehyde-3-phosphate dehydrogenase C2	0	24710000	4.73911e-10	0.000382644	807417	19.623
AT2G40080	ELF4__Protein of unknown function (DUF1313)	0	21282000	4.73911e-10	0.00032956	695405	19.4075
AT2G18790	HY3_OOP1_PHYB__phytochrome B	2110100000	64577000000	1	1	1	0
AT2G25930	ELF3_PYK20__hydroxyproline-rich glycoprotein family protein	5907800	152320000	0.00279977	0.00235873	0.842474	-0.247297
AT5G43630	TZP__zinc knuckle (CCHC-type) family protein	52758000	1347600000	0.0250026	0.0208681	0.834637	-0.260778
AT2G16365	PCH1__F-box family protein	109110000	2718000000	0.0517084	0.0420893	0.813973	-0.296947
AT2G46340	SPA1__SPA (suppressor of phyA-105) protein family	9106200	207740000	0.00431553	0.00321693	0.745432	-0.423851
AT4G18130	PHYE__phytochrome E	88188000	1844700000	0.0417933	0.0285659	0.683505	-0.548977
AT5G35840	PHYC__phytochrome C	23360000	477890000	0.0110706	0.00740031	0.668467	-0.581071
AT4G34550	PCHL	25902000	489330000	0.0122752	0.00757747	0.617296	-0.695965
AT1G79530	GAPCP-1__glyceraldehyde-3-phosphate dehydrogenase of plastid 1	13134000	219820000	0.00622435	0.003404	0.546884	-0.870693
AT2G32950	ATCOP1_COP1_DET340_EMB168_FUS1__Transducin/WD40 repeat-like superfamily protein	26237000	407640000	0.012434	0.00631246	0.507677	-0.978016
AT3G13670	AEL2_MLK4_PPK1__Protein kinase family protein	75971000	530950000	0.0360035	0.00822197	0.228366	-2.13058
AT5G10470	KAC1_KCA1__kinesin like protein for actin based chloroplast movement 1	605520000	4082300000	0.286963	0.063216	0.220293	-2.1825
AT5G18190	AEL4_MLK1_PPK2__Protein kinase family protein	16115000	100020000	0.00763708	0.00154885	0.202806	-2.30182
AT3G03940	AEL3_MLK2_PPK3__Protein kinase family protein	10138000	51554000	0.00480451	0.000798334	0.166163	-2.58933
AT1G54850	HSP20-like chaperones superfamily protein	8971000	40070000	0.00425146	0.0006205	0.14595	-2.77646
AT1G75750	GASA1__GAST1 protein homolog 1	51411000	144010000	0.0243642	0.00223005	0.0915296	-3.44962
AT5G02490	AtHsp70-2_Hsp70-2__Heat shock protein 70 (Hsp 70) family protein	29221000	79936000	0.0138482	0.00123784	0.0893866	-3.4838
AT3G01680	AtSEOR1_SEOb_SEOR1	102720000	274140000	0.0486802	0.00424516	0.0872052	-3.51944
AT4G25080	CHLM__magnesium-protoporphyrin IX methyltransferase	29791000	69313000	0.0141183	0.00107334	0.0760247	-3.71739
AT2G05520	ATGRP-3_ATGRP3_GRP-3_GRP3__glycine-rich protein 3	31223000	72534000	0.0147969	0.00112322	0.0759088	-3.71959
AT3G01670	AtSEOR2_SEOa_SEOR2	243400000	557060000	0.11535	0.00862629	0.0747836	-3.74113
AT5G38980		31914000	69553000	0.0151244	0.00107706	0.0712131	-3.81171
AT2G45180	Bifunctional inhibitor/lipid-transfer protein/seed storage 2S albumin superfamily protein	162720000	313790000	0.0771148	0.00485916	0.063012	-3.98823
AT2G10940	Bifunctional inhibitor/lipid-transfer protein/seed storage 2S albumin superfamily protein	475750000	891540000	0.225463	0.0138058	0.0612332	-4.02954
AT1G06460	ACD31.2_ACD32.1__alpha-crystallin domain 32.1	21768000	35814000	0.0103161	0.000554594	0.05376	-4.21732
AT1G53240	mMDH1__Lactate/malate dehydrogenase family protein	64529000	94556000	0.030581	0.00146424	0.0478806	-4.38442
AT1G55670	PSAG__photosystem I subunit G	9449300	13597000	0.00447813	0.000210555	0.0470185	-4.41063
AT1G80490	TPR1__TOPLESS-related 1	28756000	41194000	0.0136278	0.000637905	0.0468091	-4.41707
AT3G16570	ATRALF23_RALF23__rapid alkalinization factor 23	36087000	51526000	0.017102	0.0007979	0.0466553	-4.42182
AT5G09660	PMDH2__peroxisomal NAD-malate dehydrogenase 2	89127000	126320000	0.0422383	0.00195611	0.0463114	-4.43249
AT3G16810	APUM24_PUM24__pumilio 24	10450000	14743000	0.00495237	0.000228301	0.0460993	-4.43911
AT5G51550	EXL3__EXORDIUM like 3	62381000	80054000	0.0295631	0.00123967	0.041933	-4.57577
AT1G02560	CLPP5_NCLPP1_NCLPP5__nuclear encoded CLP protease 5	13874000	17354000	0.00657504	0.000268733	0.0408717	-4.61275
AT1G59900	AT-E1 ALPHA_E1 ALPHA_IAR4L__pyruvate dehydrogenase complex E1 alpha subunit	5478200	6539300	0.00259618	0.000101264	0.0390048	-4.6802
AT2G05620	AtPGR5_PGR5__proton gradient regulation 5	170490000	201610000	0.0807971	0.00312201	0.0386401	-4.69376
AT1G23310	AOAT1_GGAT1_GGT1__glutamate:glyoxylate aminotransferase	229110000	268930000	0.108578	0.00416449	0.0383549	-4.70445
AT2G33150	KAT2_PED1_PKT3__peroxisomal 3-ketoacyl-CoA thiolase 3	32417000	37788000	0.0153628	0.000585162	0.0380896	-4.71446
AT1G04690	KAB1_KV-BETA1__potassium channel beta subunit 1	11158000	12895000	0.0052879	0.000199684	0.0377624	-4.7269
AT5G09810	ACT7_AtACT7__actin 7	326270000	373420000	0.154623	0.00578255	0.0373978	-4.7409
AT3G04920	Ribosomal protein S24e family protein	16817000	18550000	0.00796976	0.000287254	0.036043	-4.79414
AT5G14040	MPT3_PHT3;1__phosphate transporter 3;1	99003000	108240000	0.0469186	0.00167614	0.0357244	-4.80695
AT1G01300	Eukaryotic aspartyl protease family protein	218100000	237030000	0.10336	0.0036705	0.0355118	-4.81556
AT3G09440	Heat shock protein 70 (Hsp 70) family protein	97923000	105830000	0.0464068	0.00163882	0.0353142	-4.82361
AT5G02500	AT-HSC70-1_AtHsp70-1_HSC70_HSC70-1_HSP70-1__heat shock cognate protein 70-1	897790000	961830000	0.425473	0.0148943	0.0350065	-4.83623
AT3G62030	CYP20-3_ROC4__rotamase CYP 4	53602000	57301000	0.0254026	0.000887328	0.0349306	-4.83936
AT4G31990	AAT3_ASP5_ATAAT1__aspartate aminotransferase 5	27044000	27806000	0.0128165	0.000430587	0.0335964	-4.89555
AT3G51600	LTP5__lipid transfer protein 5	292410000	297260000	0.138576	0.00460319	0.0332177	-4.9119
AT4G38580	ATFP6_FP6_HIPP26__farnesylated protein 6	10303000	10442000	0.00488271	0.000161698	0.0331166	-4.9163
AT2G47110	UBI6_UBQ6__ubiquitin 6	647520000	655100000	0.306867	0.0101445	0.0330582	-4.91885
AT3G18520	ATHDA15_HDA15__histone deacetylase 15	62591000	63194000	0.0296626	0.000978584	0.0329905	-4.9218
AT3G62530	ARM repeat superfamily protein	15920000	16072000	0.00754467	0.000248881	0.0329877	-4.92193
AT4G33010	AtGLDP1_GLDP1__glycine decarboxylase P-protein 1	469610000	473970000	0.222553	0.00733961	0.0329791	-4.9223
AT3G22380	TIC__time for coffee	18058000	17823000	0.00855789	0.000275996	0.0322505	-4.95454
AT5G51010	Rubredoxin-like superfamily protein	9140200	9006700	0.00433164	0.000139472	0.0321985	-4.95686
AT5G48900	Pectin lyase-like superfamily protein	21002000	20483000	0.00995308	0.000317187	0.0318682	-4.97174
AT1G23190	PGM3__Phosphoglucomutase/phosphomannomutase family protein	21677000	21050000	0.010273	0.000325967	0.0317306	-4.97798
AT4G14880	ATCYS-3A_CYTACS1_OASA1_OLD3__O-acetylserine (thiol) lyase (OAS-TL) isoform A1	32223000	31170000	0.0152708	0.00048268	0.0316079	-4.98357
AT2G42520	RH37__P-loop containing nucleoside triphosphate hydrolases superfamily protein	127800000	123020000	0.0605658	0.00190501	0.0314536	-4.99063
AT1G74850	PDE343_PTAC2__plastid transcriptionally active 2	57378000	54998000	0.0271921	0.000851665	0.0313204	-4.99676
AT4G27090	Ribosomal protein L14	107440000	102270000	0.050917	0.00158369	0.0311034	-5.00679
AT4G00450	CCT_CRP_MED12__RNA polymerase II transcription mediators	18743000	17830000	0.00888252	0.000276104	0.031084	-5.00768
AT1G48610	AT hook motif-containing protein	1587900000	1486400000	0.752524	0.0230175	0.0305871	-5.03093
AT5G47200	ATRAB1A_ATRABD2B_RAB1A__RAB GTPase homolog 1A	18141000	16933000	0.00859722	0.000262214	0.0304999	-5.03505
AT3G25530	ATGHBDH_AtGLYR1_GHBDH_GLYR1_GR1__glyoxylate reductase 1	24049000	22390000	0.0113971	0.000346718	0.0304216	-5.03876
AT3G14415	GOX2__Aldolase-type TIM barrel family protein	41529000	37789000	0.0196811	0.000585177	0.029733	-5.07179
AT1G67090	RBCS1A__ribulose bisphosphate carboxylase small chain 1A	388930000	353840000	0.184318	0.00547935	0.0297277	-5.07205
AT1G72610	ATGER1_GER1_GLP1__germin-like protein 1	11474000000	10425000000	5.43766	0.161435	0.0296884	-5.07396
AT1G12900	GAPA-2__glyceraldehyde 3-phosphate dehydrogenase A subunit 2	317740000	287930000	0.150581	0.00445871	0.0296101	-5.07777
AT5G22040		19368000	17513000	0.00917871	0.000271196	0.0295462	-5.08089
AT3G04760	Pentatricopeptide repeat (PPR-like) superfamily protein	21604000	19270000	0.0102384	0.000298403	0.0291456	-5.10058
AT3G14420	GOX1__Aldolase-type TIM barrel family protein	399590000	352640000	0.18937	0.00546077	0.0288365	-5.11596
AT5G52470	ATFBR1_ATFIB1_FBR1_FIB1_SKIP7__fibrillarin 1	503600000	443330000	0.238662	0.00686514	0.0287651	-5.11953
AT5G47190	PRPL19__Ribosomal protein L19 family protein	87465000	76989000	0.0414506	0.0011922	0.028762	-5.11969
AT1G66260	ALY3__RNA-binding (RRM/RBD/RNP motifs) family protein	45926000	39966000	0.0217648	0.000618889	0.0284353	-5.13618
AT5G20630	ATGER3_GER3_GLP3_GLP3A_GLP3B__germin 3	1816900000	1579700000	0.861049	0.0244623	0.0284098	-5.13747
AT1G04040	HAD superfamily, subfamily IIIB acid phosphatase	2237700000	1945500000	1.06047	0.0301268	0.0284089	-5.13751
AT5G63570	GSA1__glutamate-1-semialdehyde-2,1-aminomutase	49805000	42784000	0.0236031	0.000662527	0.0280694	-5.15486
AT3G11964	RRP5__RNA binding;RNA binding	47882000	40899000	0.0226918	0.000633337	0.0279104	-5.16305
AT3G44310	ATNIT1_NIT1_NITI__nitrilase 1	84792000	72254000	0.0401839	0.00111888	0.027844	-5.16649
AT5G46800	BOU__Mitochondrial substrate carrier family protein	105490000	89458000	0.0499929	0.00138529	0.0277098	-5.17346
AT3G11630	2CPA__Thioredoxin superfamily protein	121200000	102060000	0.057438	0.00158044	0.0275155	-5.18361
AT1G76080	ATCDSP32_CDSP32__chloroplastic drought-induced stress protein of 32 kD	15346000	12875000	0.00727264	0.000199374	0.0274143	-5.18893
AT2G30860	ATGSTF7_ATGSTF9_GLUTTR_GSTF9__glutathione S-transferase PHI 9	161060000	134710000	0.0763281	0.00208604	0.0273299	-5.19338
AT1G20620	ATCAT3_CAT3_SEN2__catalase 3	364310000	303500000	0.172651	0.00469982	0.0272215	-5.19911
AT3G07010	Pectin lyase-like superfamily protein	122350000	101300000	0.057983	0.00156867	0.0270539	-5.20802
AT1G57660	Translation protein SH3-like family protein	65833000	54265000	0.031199	0.000840315	0.026934	-5.21443
AT5G18960	FRS12__FAR1-related sequence 12	33592000	27573000	0.0159196	0.000426979	0.0268209	-5.2205
AT1G68010	ATHPR1_HPR__hydroxypyruvate reductase	133500000	109460000	0.0632671	0.00169503	0.0267916	-5.22207
AT4G27740	Yippee family putative zinc-binding protein	30487000	24993000	0.0144481	0.000387026	0.0267873	-5.22231
AT1G22780	PFL_PFL1_RPS18A__Ribosomal protein S13/S18 family	153650000	125870000	0.0728165	0.00194915	0.0267679	-5.22335
AT4G02930	GTP binding Elongation factor Tu family protein	28854000	23613000	0.0136742	0.000365657	0.0267405	-5.22483
AT5G11060	KNAT4__KNOTTED1-like homeobox gene 4	80633000	65965000	0.0382129	0.00102149	0.0267317	-5.22531
AT1G76110	HMG (high mobility group) box protein with ARID/BRIGHT DNA-binding domain	46336000	37516000	0.0219591	0.00058095	0.0264559	-5.24026
AT5G26742	AtRH3_emb1138_RH3__DEAD box RNA helicase (RH3)	320530000	258680000	0.151903	0.00400576	0.0263706	-5.24493
ATCG00740	RPOA__RNA polymerase subunit alpha	75045000	60547000	0.0355647	0.000937594	0.0263631	-5.24534
AT2G15620	ATHNIR_NIR_NIR1__nitrite reductase 1	43284000	34563000	0.0205128	0.000535222	0.0260921	-5.26024
AT1G01370	CENH3_HTR12__Histone superfamily protein	25453000	20320000	0.0120625	0.000314663	0.0260861	-5.26057
atp4		23909000	19062000	0.0113307	0.000295182	0.0260515	-5.26249
AT2G26080	AtGLDP2_GLDP2__glycine decarboxylase P-protein 2	52539000	41832000	0.0248988	0.000647785	0.0260167	-5.26442
AT5G50850	MAB1__Transketolase family protein	32241000	25649000	0.0152794	0.000397185	0.0259948	-5.26563
AT2G33370	Ribosomal protein L14p/L23e family protein	98056000	77796000	0.0464698	0.0012047	0.0259244	-5.26955
AT4G02520	ATGSTF2_ATPM24_ATPM24.1_GST2_GSTF2__glutathione S-transferase PHI 2	359720000	285040000	0.170475	0.00441396	0.025892	-5.27135
AT1G07930	GTP binding Elongation factor Tu family protein	2775300000	2193600000	1.31525	0.0339688	0.0258269	-5.27498
AT4G10340	LHCB5__light harvesting complex of photosystem II 5	228300000	180360000	0.108194	0.00279294	0.0258142	-5.27569
atp1		381330000	301050000	0.180717	0.00466188	0.0257966	-5.27667
AT4G22010	sks4__SKU5 similar 4	141790000	111680000	0.0671959	0.00172941	0.0257368	-5.28002
AT1G04270	RPS15__cytosolic ribosomal protein S15	63427000	49928000	0.0300588	0.000773155	0.0257214	-5.28089
AT4G13340	LRX3__Leucine-rich repeat (LRR) family protein	244040000	189390000	0.115653	0.00293278	0.0253584	-5.30139
AT3G06730	TRX P_TRX z__Thioredoxin z	51363000	39820000	0.0243415	0.000616628	0.0253324	-5.30287
ATCG01300	RPL23.2__ribosomal protein L23	67664000	52240000	0.0320667	0.000808957	0.0252273	-5.30887
AT3G05560	Ribosomal L22e protein family	81395000	62665000	0.038574	0.000970392	0.0251566	-5.31292
AT3G58510	RH11__DEA(D/H)-box RNA helicase family protein	46659000	35886000	0.0221122	0.000555709	0.0251313	-5.31437
AT5G02560	h2a.w.12_HTA12__histone H2A 12	258300000	198610000	0.122411	0.00307555	0.0251248	-5.31475
AT5G27850	RPL18C__Ribosomal protein L18e/L15 superfamily protein	231740000	177790000	0.109824	0.00275315	0.0250687	-5.31797
AT3G18600	P-loop containing nucleoside triphosphate hydrolases superfamily protein	20728000	15871000	0.00982323	0.000245769	0.0250191	-5.32083
ATCG00770	RPS8__ribosomal protein S8	167210000	127960000	0.0792427	0.00198151	0.0250056	-5.32161
AT2G45710	Zinc-binding ribosomal protein family protein	27813000	21235000	0.0131809	0.000328832	0.0249476	-5.32495
AT3G11660	NHL1__NDR1/HIN1-like 1	19991000	15202000	0.00947396	0.000235409	0.024848	-5.33073
AT1G54270	EIF4A-2__eif4a-2	82209000	62402000	0.0389598	0.000966319	0.024803	-5.33334
AT1G32220	NAD(P)-binding Rossmann-fold superfamily protein	35010000	26539000	0.0165916	0.000410967	0.0247695	-5.33529
AT4G18100	Ribosomal protein L32e	41939000	31628000	0.0198754	0.000489772	0.0246422	-5.34273
AT1G07770	RPS15A__ribosomal protein S15A	73254000	55165000	0.0347159	0.000854252	0.0246069	-5.34479
AT3G60770	Ribosomal protein S13/S15	98286000	73995000	0.0465788	0.00114584	0.0246	-5.3452
AT1G31330	PSAF__photosystem I subunit F	347110000	260850000	0.164499	0.00403936	0.0245555	-5.34781
AT1G56110	NOP56__homolog of nucleolar protein NOP56	462510000	347490000	0.219189	0.00538102	0.0245497	-5.34815
AT3G01060		87807000	65923000	0.0416127	0.00102084	0.024532	-5.34919
AT1G71820	SEC6__SEC6	34458000	25865000	0.01633	0.00040053	0.0245272	-5.34947
AT4G37930	SHM1_SHMT1_STM__serine transhydroxymethyltransferase 1	430340000	321480000	0.203943	0.00497824	0.02441	-5.35639
AT2G16600	AtCYP19-1_CYP19_ROC3__rotamase CYP 3	34202000	25400000	0.0162087	0.000393329	0.0242665	-5.36489
AT2G36160	Ribosomal protein S11 family protein	242410000	179990000	0.114881	0.00278722	0.0242618	-5.36517
AT2G13360	AGT_AGT1_SGAT__alanine:glyoxylate aminotransferase	217890000	160940000	0.103261	0.00249222	0.0241353	-5.37271
AT1G66580	RPL10C_SAG24__senescence associated gene 24	105240000	77468000	0.0498744	0.00119962	0.0240529	-5.37765
AT1G04110	AtSDD1_SDD1__Subtilase family protein	156890000	114980000	0.0743519	0.00178051	0.0239471	-5.38401
AT3G24830	Ribosomal protein L13 family protein	115330000	84064000	0.0546562	0.00130176	0.0238173	-5.39184
AT3G25800	PDF1_PP2AA2_PR 65__protein phosphatase 2A subunit A2	20499000	14937000	0.00971471	0.000231305	0.0238098	-5.3923
AT3G08580	AAC1__ADP/ATP carrier 1	2011400000	1462600000	0.953225	0.0226489	0.0237603	-5.3953
AT3G52500	Eukaryotic aspartyl protease family protein	362010000	262500000	0.171561	0.00406491	0.0236938	-5.39935
AT1G52930	atBRX1-2__Ribosomal RNA processing Brix domain protein	20022000	14463000	0.00948865	0.000223965	0.0236035	-5.40486
ATCG00800	RPS3__structural constituent of ribosome	406940000	292250000	0.192853	0.00452561	0.0234666	-5.41325
AT3G54050	cfbp1_HCEF1__high cyclic electron flow 1	110060000	78938000	0.0521587	0.00122239	0.0234359	-5.41514
AT1G52510	alpha/beta-Hydrolases superfamily protein	28585000	20393000	0.0135468	0.000315794	0.0233114	-5.42282
AT2G30620	H1.2__winged-helix DNA-binding transcription factor family protein	731780000	520990000	0.346799	0.00806773	0.0232634	-5.42579
AT4G26530	AtFBA5_FBA5__Aldolase superfamily protein	262820000	186540000	0.124553	0.00288864	0.023192	-5.43023
AT4G29130	ATHXK1_GIN2_HXK1__hexokinase 1	59901000	42267000	0.0283878	0.000654521	0.0230565	-5.43869
AT4G35450	AFT_AKR2_AKR2A__ankyrin repeat-containing protein 2	13917000	9819900	0.00659542	0.000152065	0.0230561	-5.43871
AT1G03475	ATCPO-I_HEMF1_LIN2__Coproporphyrinogen III oxidase	48288000	33856000	0.0228842	0.000524273	0.0229098	-5.44789
AT5G14780	AtFDH1_FDH__formate dehydrogenase	99147000	69510000	0.0469869	0.00107639	0.0229083	-5.44799
ATCG00170	RPOC2__DNA-directed RNA polymerase family protein	115110000	80663000	0.0545519	0.0012491	0.0228974	-5.44867
AT5G04140	FD-GOGAT_GLS1_GLU1_GLUS__glutamate synthase 1	417240000	291870000	0.197735	0.00451972	0.0228575	-5.45119
AT2G18020	EMB2296__Ribosomal protein L2 family	215010000	150140000	0.101896	0.00232498	0.0228172	-5.45373
AT3G17390	AtSAMS3_MAT4_MTO3_SAMS3__S-adenosylmethionine synthetase family protein	347770000	241900000	0.164812	0.00374592	0.0227284	-5.45936
AT5G08450	HDC1_RXT3-like	67936000	47218000	0.0321956	0.000731189	0.0227108	-5.46048
AT4G20360	ATRAB8D_ATRABE1B_RABE1b__RAB GTPase homolog E1B	6054100000	4190500000	2.86911	0.0648915	0.0226173	-5.46643
AT5G38410	RBCS3B__Ribulose bisphosphate carboxylase (small chain) family protein	2080900000	1435200000	0.986162	0.0222246	0.0225365	-5.47159
AT1G14320	RPL10_RPL10A_SAC52__Ribosomal protein L16p/L10e family protein	17801000	12271000	0.00843609	0.000190021	0.0225248	-5.47234
AT4G13940	ATSAHH1_EMB1395_HOG1_MEE58_SAH1_SAHH1__S-adenosyl-L-homocysteine hydrolase	301820000	207480000	0.143036	0.00321291	0.0224623	-5.47635
AT2G01250	RPL7B__Ribosomal protein L30/L7 family protein	186010000	127810000	0.0881522	0.00197919	0.0224519	-5.47702
AT1G20580	Small nuclear ribonucleoprotein family protein	60300000	41249000	0.0285768	0.000638757	0.0223523	-5.48344
AT1G32060	PRK__phosphoribulokinase	272590000	186190000	0.129183	0.00288322	0.0223188	-5.48559
AT5G08280	HEMC_RUG1__hydroxymethylbilane synthase	41784000	28539000	0.0198019	0.000441938	0.0223179	-5.48565
AT2G30870	ATGSTF10_ATGSTF4_ERD13_GSTF10__glutathione S-transferase PHI 10	52416000	35567000	0.0248405	0.000550769	0.0221722	-5.49511
AT5G07090	Ribosomal protein S4 (RPS4A) family protein	366090000	247120000	0.173494	0.00382675	0.0220569	-5.50262
AT3G58570	RH52__P-loop containing nucleoside triphosphate hydrolases superfamily protein	20771000	13996000	0.00984361	0.000216734	0.0220177	-5.50519
AT3G63490	EMB3126_PRPL1__Ribosomal protein L1p/L10e family	119860000	80762000	0.056803	0.00125063	0.022017	-5.50524
AT1G16880	ACR11__uridylyltransferase-related	97890000	65923000	0.0463912	0.00102084	0.0220051	-5.50602
AT4G22890	PGR5-LIKE A__PGR5-LIKE A	38044000	25568000	0.0180295	0.00039593	0.0219602	-5.50897
AT5G43940	ADH2_ATGSNOR1_GSNOR_HOT5_PAR2__GroES-like zinc-binding dehydrogenase family protein	36371000	24405000	0.0172366	0.000377921	0.0219255	-5.51125
AT5G01920	STN8__Protein kinase superfamily protein	130850000	87721000	0.0620113	0.00135839	0.0219056	-5.51256
AT1G04530	TPR4__Tetratricopeptide repeat (TPR)-like superfamily protein	48304000	32373000	0.0228918	0.000501309	0.021899	-5.51299
ATCG00120	ATPA__ATP synthase subunit alpha	1596000000	1066400000	0.756362	0.0165136	0.021833	-5.51735
ATCG00380	RPS4__chloroplast ribosomal protein S4	244960000	163570000	0.116089	0.00253295	0.0218189	-5.51828
AT4G09320	ATNDK1_NDK1_NDPK1__Nucleoside diphosphate kinase family protein	78084000	52063000	0.0370049	0.000806216	0.0217867	-5.52041
AT1G33120	Ribosomal protein L6 family	250300000	166330000	0.11862	0.00257568	0.0217138	-5.52525
AT1G56050	EngD-2__GTP-binding protein-related	45477000	30201000	0.0215521	0.000467674	0.0216997	-5.52618
AT2G39730	RCA__rubisco activase	8995600000	5957500000	4.26312	0.0922542	0.0216401	-5.53015
AT4G18480	CH-42_CH42_CHL11_CHLI-1_CHLI1_LOST1__P-loop containing nucleoside triphosphate hydrolases superfamily protein	136820000	90425000	0.0648405	0.00140027	0.0215955	-5.53312
ATCG00350	PSAA__Photosystem I, PsaA/PsaB protein	171810000	113130000	0.0814227	0.00175186	0.0215157	-5.53847
AT2G45740	PEX11D__peroxin 11D	58954000	38795000	0.027939	0.000600756	0.0215024	-5.53936
AT2G31880	EVR_SOBIR1__Leucine-rich repeat protein kinase family protein	51331000	33698000	0.0243263	0.000521827	0.0214511	-5.5428
AT1G27090	glycine-rich protein	53583000	35152000	0.0253936	0.000544342	0.0214362	-5.54381
AT5G19770	TUA3__tubulin alpha-3	273460000	179200000	0.129596	0.00277498	0.0214126	-5.5454
AT1G61730	DNA-binding storekeeper protein-related transcriptional regulator	449740000	294120000	0.213137	0.00455456	0.0213692	-5.54832
AT2G36870	AtXTH32_XTH32__xyloglucan endotransglucosylase/hydrolase 32	53550000	34884000	0.0253779	0.000540192	0.0212859	-5.55396
AT4G16143	IMPA-2__importin alpha isoform 2	107140000	69581000	0.0507748	0.00107749	0.0212209	-5.55837
AT2G33800	EMB3113_PRPS5_RPS5_SCA1__Ribosomal protein S5 family protein	96877000	62853000	0.0459111	0.000973303	0.0211997	-5.55981
AT5G15200	Ribosomal protein S4	285340000	184840000	0.135226	0.00286232	0.021167	-5.56204
AT1G61520	LHCA3__photosystem I light harvesting complex gene 3	533440000	345290000	0.252803	0.00534695	0.0211506	-5.56315
AT3G44890	RPL9__ribosomal protein L9	48858000	31531000	0.0231544	0.00048827	0.0210876	-5.56746
AT5G14520	PES__pescadillo-related	21059000	13566000	0.0099801	0.000210075	0.0210494	-5.57008
AT4G12830	alpha/beta-Hydrolases superfamily protein	46593000	29984000	0.0220809	0.000464314	0.0210278	-5.57156
AT1G20020	ATLFNR2_FNR2_LFNR2__ferredoxin-NADP(+)-oxidoreductase 2	76374000	49148000	0.0361945	0.000761076	0.0210274	-5.57159
AT4G34450	coatomer gamma-2 subunit, putative / gamma-2 coat protein, putative / gamma-2 COP, putative	192310000	123660000	0.0911379	0.00191492	0.0210113	-5.57269
AT3G52930	AtFBA8_FBA8__Aldolase superfamily protein	652270000	416500000	0.309118	0.00644966	0.0208647	-5.58279
AT5G24690	Protein of unknown function (DUF3411)	71225000	45299000	0.0337543	0.000701473	0.0207817	-5.58854
AT2G42740	RPL16A__ribosomal protein large subunit 16A	134690000	85559000	0.0638311	0.00132491	0.0207566	-5.59029
ATCG00780	RPL14__ribosomal protein L14	164210000	103930000	0.077821	0.0016094	0.0206808	-5.59557
AT1G48600	AtPMEAMT_AtPMT2_PMEAMT__S-adenosyl-L-methionine-dependent methyltransferases superfamily protein	18255000	11552000	0.00865125	0.000178887	0.0206776	-5.59579
AT1G26630	ATELF5A-2_ELF5A-2_FBR12__Eukaryotic translation initiation factor 5A-1 (eIF-5A 1) protein	26234000	16581000	0.0124326	0.000256763	0.0206524	-5.59754
AT1G20200	EMB2719_HAP15__PAM domain (PCI/PINT associated module) protein	21044000	13283000	0.00997299	0.000205692	0.020625	-5.59947
AT5G18380	Ribosomal protein S5 domain 2-like superfamily protein	224060000	141130000	0.106185	0.00218545	0.0205816	-5.6025
ATCG00180	RPOC1__DNA-directed RNA polymerase family protein	111630000	70193000	0.0529027	0.00108697	0.0205465	-5.60496
AT1G48920	ATNUC-L1_NUC-L1_NUC1_PARL1__nucleolin like 1	360730000	226430000	0.170954	0.00350636	0.0205105	-5.60749
AT2G36880	MAT3__methionine adenosyltransferase 3	53696000	33603000	0.0254471	0.000520356	0.0204485	-5.61186
AT5G02530	ALY2__RNA-binding (RRM/RBD/RNP motifs) family protein	103330000	64335000	0.0489692	0.000996253	0.0203445	-5.61922
AT5G58290	RPT3__regulatory particle triple-A ATPase 3	134510000	83726000	0.0637458	0.00129653	0.0203391	-5.6196
ATCG01310	RPL2.2__ribosomal protein L2	248420000	154390000	0.117729	0.00239079	0.0203076	-5.62184
AT3G63140	CSP41A__chloroplast stem-loop binding protein of 41 kDa	84235000	52227000	0.0399199	0.000808755	0.0202595	-5.62526
AT4G40030	H3.3_HTR4__Histone superfamily protein	7848100000	4863900000	3.7193	0.0753194	0.0202509	-5.62587
AT4G34620	SSR16__small subunit ribosomal protein 16	36358000	22518000	0.0172305	0.0003487	0.0202374	-5.62683
AT1G15200	protein-protein interaction regulator family protein	71973000	44558000	0.0341088	0.000689998	0.0202293	-5.62741
AT3G60750	AtTKL1_TKL1__Transketolase	1073100000	664130000	0.508554	0.0102843	0.0202227	-5.62788
AT5G20280	ATSPS1F_SPS1F_SPSA1__sucrose phosphate synthase 1F	67404000	41197000	0.0319435	0.000637952	0.0199712	-5.64593
ATCG00160	RPS2__ribosomal protein S2	111580000	68140000	0.052879	0.00105517	0.0199545	-5.64714
AT1G65930	cICDH__cytosolic NADP+-dependent isocitrate dehydrogenase	148650000	90763000	0.0704469	0.0014055	0.0199512	-5.64738
AT5G40950	RPL27__ribosomal protein large subunit 27	28901000	17595000	0.0136965	0.000272465	0.0198931	-5.65159
AT3G18035	HON4__winged-helix DNA-binding transcription factor family protein	697160000	423760000	0.330392	0.00656209	0.0198615	-5.65388
AT1G02150	Tetratricopeptide repeat (TPR)-like superfamily protein	66236000	40099000	0.03139	0.000620949	0.0197817	-5.65969
AT5G23540	Mov34/MPN/PAD-1 family protein	23534000	14243000	0.011153	0.000220558	0.0197757	-5.66013
AT1G56190	cPGK2_PGK2__Phosphoglycerate kinase family protein	257440000	155730000	0.122004	0.00241154	0.0197661	-5.66083
AT4G38130	ATHD1_ATHDA19_HD1_HDA1_HDA19_RPD3A__histone deacetylase 1	85700000	51701000	0.0406142	0.00080061	0.0197126	-5.66474
AT1G05190	EMB2394_RPL6__Ribosomal protein L6 family	52854000	31833000	0.0250481	0.000492946	0.01968	-5.66713
AT3G04260	PDE324_PTAC3__plastid transcriptionally active 3	75910000	45613000	0.0359746	0.000706335	0.0196343	-5.67048
AT5G35630	ATGSL1_GLN2_GS2__glutamine synthetase 2	358510000	215180000	0.169902	0.00333215	0.0196122	-5.67211
AT5G16130	Ribosomal protein S7e family protein	68502000	41079000	0.0324639	0.000636124	0.0195948	-5.67338
AT1G54690	G-H2AX_GAMMA-H2AX_H2AXB_HTA3__gamma histone variant H2AX	2668600000	1600100000	1.26468	0.0247782	0.0195925	-5.67356
AT1G07890	APX1_ATAPX01_ATAPX1_CS1_MEE6__ascorbate peroxidase 1	138790000	83044000	0.0657741	0.00128597	0.0195513	-5.67659
AT1G72370	AP40_P40_RP40_RPSAA__40s ribosomal protein SA	132360000	79082000	0.0627269	0.00122462	0.019523	-5.67868
AT1G80930	MIF4G domain-containing protein / MA3 domain-containing protein	53160000	31725000	0.0251931	0.000491274	0.0195003	-5.68036
AT3G01500	ATBCA1_ATSABP3_CA1_SABP3__carbonic anhydrase 1	2327400000	1386300000	1.10298	0.0214674	0.0194631	-5.68312
AT3G49010	ATBBC1_BBC1_RSU2__breast basic conserved 1	258280000	153780000	0.122402	0.00238134	0.0194551	-5.68371
AT4G06634	AtYY1_YY1__zinc finger (C2H2 type) family protein	5947800	3534800	0.00281873	5.47378e-05	0.0194193	-5.68636
AT5G22880	H2B_HTB2__histone B2	9896600000	5866900000	4.69011	0.0908512	0.0193708	-5.68997
AT5G17920	ATCIMS_ATMETS_ATMS1__Cobalamin-independent synthase family protein	695260000	411210000	0.329491	0.00636775	0.019326	-5.69331
AT5G10450	14-3-3lambda_AFT1_GRF6__G-box regulating factor 6	318020000	187530000	0.150713	0.00290398	0.0192682	-5.69763
AT3G55800	SBPASE__sedoheptulose-bisphosphatase	85012000	50045000	0.0402881	0.000774966	0.0192356	-5.70008
AT2G44730	Alcohol dehydrogenase transcription factor Myb/SANT-like family protein	30309000	17779000	0.0143638	0.000275315	0.0191673	-5.70521
AT1G04410	c-NAD-MDH1__Lactate/malate dehydrogenase family protein	319780000	187470000	0.151547	0.00290305	0.019156	-5.70606
AT5G44340	TUB4__tubulin beta chain 4	558960000	327650000	0.264897	0.00507379	0.0191538	-5.70623
AT5G08670	ATP synthase alpha/beta family protein	429920000	251540000	0.203744	0.00389519	0.0191181	-5.70892
AT1G02080	transcription regulators	22479000	13118000	0.010653	0.000203137	0.0190685	-5.71267
AT1G69200	FLN2__fructokinase-like 2	88112000	51419000	0.0417573	0.000796243	0.0190684	-5.71267
AT5G44020	HAD superfamily, subfamily IIIB acid phosphatase	3340200000	1942100000	1.58296	0.0300742	0.0189987	-5.71795
AT1G27400	Ribosomal protein L22p/L17e family protein	102570000	59391000	0.0486091	0.000919693	0.0189202	-5.72393
AT1G10490	Domain of unknown function (DUF1726) ;Putative ATPase (DUF699)	40476000	23405000	0.019182	0.000362436	0.0188945	-5.72589
AT2G47730	ATGSTF5_ATGSTF8_GST6_GSTF8__glutathione S-transferase phi 8	274480000	158700000	0.130079	0.00245753	0.0188926	-5.72604
AT4G38970	AtFBA2_FBA2__fructose-bisphosphate aldolase 2	882150000	509920000	0.418061	0.00789631	0.0188879	-5.72639
AT3G45030	Ribosomal protein S10p/S20e family protein	81150000	46875000	0.0384579	0.000725878	0.0188746	-5.72741
AT2G23070	CKA4_cpCK2__Protein kinase superfamily protein	46328000	26751000	0.0219554	0.00041425	0.0188678	-5.72793
AT4G13930	SHM4__serine hydroxymethyltransferase 4	25722000	14850000	0.0121899	0.000229958	0.0188646	-5.72818
AT4G01310	PRPL5__Ribosomal L5P family protein	115340000	66556000	0.0546609	0.00103065	0.0188553	-5.72889
AT4G04640	ATPC1__ATPase, F1 complex, gamma subunit protein	416050000	239950000	0.197171	0.00371572	0.0188452	-5.72966
AT3G13920	EIF4A1_RH4_TIF4A1__eukaryotic translation initiation factor 4A1	1819900000	1047000000	0.862471	0.0162132	0.0187985	-5.73323
AT5G59870	h2a.w.6_HTA6__histone H2A 6	1081700000	622090000	0.51263	0.00963331	0.0187919	-5.73374
AT1G11860	Glycine cleavage T-protein family	427400000	245110000	0.20255	0.00379562	0.0187392	-5.73779
AT1G20010	TUB5__tubulin beta-5 chain	69620000	39783000	0.0329937	0.000616055	0.0186719	-5.74299
AT1G48830	Ribosomal protein S7e family protein	17133000	9770700	0.00811952	0.000151303	0.0186345	-5.74588
AT2G31610	Ribosomal protein S3 family protein	250450000	141590000	0.118691	0.00219258	0.018473	-5.75844
ATCG00490	RBCL__ribulose-bisphosphate carboxylases	20514000000	11597000000	9.72181	0.179584	0.0184723	-5.75849
AT3G12780	PGK1__phosphoglycerate kinase 1	3290200000	1859900000	1.55926	0.0288013	0.0184711	-5.75859
AT1G48620	HON5__high mobility group A5	984980000	556180000	0.466793	0.00861266	0.0184507	-5.76018
AT1G22300	14-3-3EPSILON_GF14 EPSILON_GRF10__general regulatory factor 10	77302000	43286000	0.0366343	0.000670301	0.0182971	-5.77224
AT5G04280	AtRZ-1c_RBGB3_RZ-1c__RNA-binding (RRM/RBD/RNP motifs) family protein with retrovirus zinc finger-like domain	80065000	44695000	0.0379437	0.000692119	0.0182407	-5.7767
AT2G44120	Ribosomal protein L30/L7 family protein	49929000	27838000	0.0236619	0.000431082	0.0182184	-5.77846
AT3G04840	Ribosomal protein S3Ae	158840000	88224000	0.0752761	0.00136618	0.018149	-5.78397
AT3G52880	ATMDAR1_MDAR1__monodehydroascorbate reductase 1	99919000	55366000	0.0473527	0.000857364	0.0181059	-5.7874
AT3G13350	HMG (high mobility group) box protein with ARID/BRIGHT DNA-binding domain	31708000	17497000	0.0150268	0.000270948	0.018031	-5.79338
AT4G00270	GeBP_STKR1__DNA-binding storekeeper protein-related transcriptional regulator	63699000	35147000	0.0301877	0.000544265	0.0180294	-5.79351
AT4G34980	SLP2__subtilisin-like serine protease 2	118070000	65144000	0.0559547	0.00100878	0.0180285	-5.79358
AT3G04120	GAPC_GAPC-1_GAPC1__glyceraldehyde-3-phosphate dehydrogenase C subunit 1	1190100000	654510000	0.564002	0.0101353	0.0179704	-5.79823
AT3G03920	H/ACA ribonucleoprotein complex, subunit Gar1/Naf1 protein	286260000	156590000	0.135662	0.00242486	0.0178743	-5.80597
AT4G29040	RPT2a__regulatory particle AAA-ATPase 2A	109080000	59515000	0.0516942	0.000921613	0.0178282	-5.8097
AT4G39080	VHA-A3__vacuolar proton ATPase A3	83169000	45328000	0.0394147	0.000701922	0.0178086	-5.81128
AT4G33510	AtDAHP2_DAHP2_DHS2__3-deoxy-d-arabino-heptulosonate 7-phosphate synthase	86542000	47162000	0.0410132	0.000730322	0.017807	-5.81141
AT5G20010	ATRAN1_RAN-1_RAN1__RAS-related nuclear protein-1	124860000	67880000	0.0591726	0.00105115	0.0177641	-5.81489
AT1G79550	PGK_PGK3__phosphoglycerate kinase	107910000	58522000	0.0511398	0.000906236	0.0177208	-5.81841
AT3G54090	FLN1__fructokinase-like 1	65185000	35336000	0.0308919	0.000547192	0.0177131	-5.81904
AT1G80380	GLYK__P-loop containing nucleoside triphosphate hydrolases superfamily protein	21505000	11631000	0.0101915	0.000180111	0.0176727	-5.82233
AT3G10610	Ribosomal S17 family protein	41591000	22467000	0.0197104	0.00034791	0.0176511	-5.8241
AT3G10690	GYRA__DNA GYRASE A	114660000	61899000	0.0543387	0.00095853	0.0176399	-5.82501
ATCG00480	AthCF1beta_ATPB_CF1beta_PB__ATP synthase subunit beta	1892800000	1013500000	0.897019	0.0156944	0.0174962	-5.83681
AT3G55440	ATCTIMC_CYTOTPI_TPI__triosephosphate isomerase	166490000	88947000	0.0789015	0.00137738	0.0174569	-5.84005
AT1G70730	PGM2__Phosphoglucomutase/phosphomannomutase family protein	110390000	58970000	0.0523151	0.000913173	0.0174553	-5.84019
AT3G44750	ATHD2A_HD2A_HDA3_HDT1__histone deacetylase 3	62221000	33229000	0.0294872	0.000514564	0.0174504	-5.8406
ATCG00680	PSBB__photosystem II reaction center protein B	516050000	274570000	0.244562	0.00425182	0.0173855	-5.84597
AT5G62390	ATBAG7_BAG7__BCL-2-associated athanogene 7	376130000	199980000	0.178252	0.00309677	0.017373	-5.84701
AT3G47470	CAB4_LHCA4__light-harvesting chlorophyll-protein complex I subunit A4	224190000	118970000	0.106246	0.0018423	0.0173399	-5.84976
ATCG00500	ACCD__acetyl-CoA carboxylase carboxyl transferase subunit beta	58096000	30763000	0.0275323	0.000476377	0.0173025	-5.85288
AT4G02770	PSAD-1__photosystem I subunit D-1	143340000	75857000	0.0679304	0.00117468	0.0172923	-5.85372
AT2G19730	Ribosomal L28e protein family	43873000	23201000	0.0207919	0.000359277	0.0172796	-5.85478
ATCG00020	PSBA__photosystem II reaction center protein A	229000000	121100000	0.108526	0.00187528	0.0172796	-5.85479
AT5G27670	h2a.w.7_HTA7__histone H2A 7	6476800000	3424400000	3.06943	0.0530282	0.0172762	-5.85507
AT1G35160	14-3-3PHI_GF14 PHI_GRF4__GF14 protein phi chain	38867000	20521000	0.0184195	0.000317776	0.0172521	-5.85708
AT3G48430	JMJ12_REF6__relative of early flowering 6	18682000	9831100	0.00885361	0.000152238	0.0171951	-5.86186
AT5G10360	EMB3010_RPS6B__Ribosomal protein S6e	233700000	122770000	0.110753	0.00190114	0.0171656	-5.86434
AT5G56030	AtHsp90.2_ERD8_HSP81-2_HSP81.2_HSP90.2__heat shock protein 81-2	442800000	232410000	0.209848	0.00359896	0.0171503	-5.86562
AT3G08940	LHCB4.2__light harvesting complex photosystem II	376860000	197540000	0.178598	0.00305898	0.0171277	-5.86752
AT3G45140	ATLOX2_LOX2__lipoxygenase 2	412550000	215510000	0.195512	0.00333726	0.0170693	-5.87245
AT3G61820	Eukaryotic aspartyl protease family protein	245740000	127990000	0.116459	0.00198198	0.0170187	-5.87674
AT1G62750	ATSCO1_ATSCO1/CPEF-G_SCO1__Translation elongation factor EFG/EF2 protein	103110000	53703000	0.048865	0.000831612	0.0170186	-5.87675
ATCG00340	PSAB__Photosystem I, PsaA/PsaB protein	192480000	99241000	0.0912184	0.00153679	0.0168473	-5.89134
AT2G28720	Histone superfamily protein	70989000	36563000	0.0336425	0.000566192	0.0168297	-5.89285
AT2G39800	ATP5CS_P5CS1__delta1-pyrroline-5-carboxylate synthase 1	83274000	42847000	0.0394645	0.000663502	0.0168126	-5.89431
AT2G41840	Ribosomal protein S5 family protein	217900000	112110000	0.103265	0.00173607	0.0168117	-5.89439
AT3G13750	BGAL1_BGAL1__beta galactosidase 1	36349000	18700000	0.0172262	0.000289577	0.0168103	-5.89451
AT1G15820	CP24_LHCB6__light harvesting complex photosystem II subunit 6	468580000	241060000	0.222065	0.00373291	0.01681	-5.89454
AT4G25210	DNA-binding storekeeper protein-related transcriptional regulator	732160000	376460000	0.346979	0.00582963	0.0168011	-5.8953
AT3G18780	ACT2_DER1_ENL2_FIZ2_LSR2__actin 2	1253100000	643300000	0.593858	0.00996175	0.0167746	-5.89758
AT1G74470	Pyridine nucleotide-disulphide oxidoreductase family protein	115940000	59490000	0.0549453	0.000921226	0.0167662	-5.8983
AT2G21390	Coatomer, alpha subunit	386630000	198290000	0.183228	0.0030706	0.0167583	-5.89898
AT1G55490	CPN60B_Cpn60beta1_CPNB1_LEN1__chaperonin 60 beta	759250000	387890000	0.359817	0.00600663	0.0166936	-5.90456
AT3G25920	RPL15__ribosomal protein L15	122980000	62675000	0.0582816	0.000970547	0.0166527	-5.9081
ATFTSZ2-1		42520000	21617000	0.0201507	0.000334748	0.0166122	-5.91161
AT3G01280	ATVDAC1_VDAC1__voltage dependent anion channel 1	101980000	51717000	0.0483295	0.000800858	0.0165708	-5.91521
AT5G14320	EMB3137__Ribosomal protein S13/S18 family	110150000	55539000	0.0522013	0.000860043	0.0164755	-5.92353
AT5G50920	ATHSP93-V_CLPC_CLPC1_DCA1_HSP93-V__CLPC homologue 1	2286100000	1152600000	1.08341	0.0178485	0.0164744	-5.92363
AT4G01800	AGY1_AtcpSecA_SECA1__Albino or Glassy Yellow 1	225740000	113790000	0.106981	0.00176208	0.016471	-5.92393
AT4G09650	ATPD_PDE332__ATP synthase delta-subunit gene	50958000	25656000	0.0241496	0.000397293	0.0164514	-5.92565
AT3G61430	ATPIP1_PIP1_PIP1;1_PIP1A__plasma membrane intrinsic protein 1A	65337000	32831000	0.0309639	0.000508401	0.0164191	-5.92848
AT1G79850	CS17_PDE347_PRPS17_RPS17__ribosomal protein S17	45202000	22654000	0.0214217	0.000350806	0.0163762	-5.93226
AT3G04590	AHL14__AT hook motif DNA-binding family protein	40210000	20140000	0.019056	0.000311876	0.0163663	-5.93313
AT3G62290	ARFA1E_ATARFA1E__ADP-ribosylation factor A1E	89136000	44605000	0.0422425	0.000690726	0.0163514	-5.93444
AT4G24350	Phosphorylase superfamily protein	49532000	24772000	0.0234738	0.000383604	0.0163418	-5.93529
AT2G34970	Trimeric LpxA-like enzyme	25087000	12546000	0.011889	0.00019428	0.0163411	-5.93535
AT5G64040	PSAN__photosystem I reaction center subunit PSI-N, chloroplast, putative / PSI-N, putative (PSAN)	41751000	20781000	0.0197863	0.000321802	0.0162639	-5.94218
AT5G02870	RPL4__Ribosomal protein L4/L1 family	69819000	34677000	0.033088	0.000536987	0.016229	-5.94528
AT3G02080	Ribosomal protein S19e family protein	71738000	35512000	0.0339974	0.000549917	0.0161753	-5.95007
AT2G21330	AtFBA1_FBA1__fructose-bisphosphate aldolase 1	230300000	113930000	0.109142	0.00176425	0.0161648	-5.951
AT1G43170	ARP1_emb2207_RP1_RPL3A__ribosomal protein 1	388100000	191700000	0.183925	0.00296855	0.01614	-5.95322
AT1G07660	Histone superfamily protein	21982000000	10853000000	10.4175	0.168063	0.0161327	-5.95387
AT3G06510	ATSFR2_SFR2__Glycosyl hydrolase superfamily protein	498160000	245410000	0.236084	0.00380027	0.0160971	-5.95705
AT5G55070	Dihydrolipoamide succinyltransferase	27256000	13403000	0.0129169	0.000207551	0.0160681	-5.95966
AT4G16990	RLM3__disease resistance protein (TIR-NBS class), putative	68186000	33475000	0.0323141	0.000518373	0.0160417	-5.96203
AT2G43910	ATHOL1_HOL1__HARMLESS TO OZONE LAYER 1	39317000	19285000	0.0186328	0.000298636	0.0160275	-5.96331
AT5G30510	ARRPS1_PRPS1_RPS1__ribosomal protein S1	186410000	91234000	0.0883418	0.00141279	0.0159924	-5.96647
AT5G42270	FTSH5_VAR1__FtsH extracellular protease family	56259000	27502000	0.0266618	0.000425879	0.0159734	-5.96818
AT1G02920	ATGST11_ATGSTF7_ATGSTF8_GST11_GSTF7__glutathione S-transferase 7	195980000	95777000	0.0928771	0.00148314	0.0159689	-5.96859
AT2G37470	Histone superfamily protein	193990000	94794000	0.091934	0.00146792	0.0159671	-5.96875
AT1G03860	ATPHB2_PHB2__prohibitin 2	33732000	16481000	0.015986	0.000255215	0.0159649	-5.96895
AT2G31810	AHASS1_AIP1__ACT domain-containing small subunit of acetolactate synthase protein	33265000	16250000	0.0157647	0.000251638	0.0159621	-5.9692
AT2G28000	CH-CPN60A_CPN60A_Cpn60alpha1_CPNA1_SLP__chaperonin-60alpha	255420000	124400000	0.121046	0.00192638	0.0159144	-5.97352
AT5G47690	AtPDS5A_PDS5_PDS5A__binding	752210000	366240000	0.356481	0.00567137	0.0159093	-5.97398
AT5G62700	TUB3__tubulin beta chain 3	141060000	68576000	0.0668499	0.00106193	0.0158852	-5.97617
AT2G45770	CPFTSY_FRD4__signal recognition particle receptor protein, chloroplast (FTSY)	94767000	46015000	0.0449111	0.00071256	0.015866	-5.97792
AT1G16720	HCF173__high chlorophyll fluorescence phenotype 173	239480000	116250000	0.113492	0.00180018	0.0158617	-5.97831
AT2G32730	26S proteasome regulatory complex, non-ATPase subcomplex, Rpn2/Psmd1 subunit	41806000	20262000	0.0198123	0.000313765	0.0158369	-5.98057
AT1G09340	CRB_CSP41B_HIP1.3__chloroplast RNA binding	747040000	360480000	0.354031	0.00558217	0.0157675	-5.9869
AT1G68830	STN7__STT7 homolog STN7	280590000	135220000	0.132975	0.00209393	0.0157469	-5.98879
AT3G62870	Ribosomal protein L7Ae/L30e/S12e/Gadd45 family protein	188030000	90416000	0.0891095	0.00140013	0.0157124	-5.99195
ATCG01240	RPS7.2__ribosomal protein S7	176770000	84526000	0.0837733	0.00130892	0.0156245	-6.00004
AT3G09840	ATCDC48_AtCDC48A_CDC48_CDC48A__cell division cycle 48	69918000	33405000	0.0331349	0.000517289	0.0156116	-6.00124
AT3G25520	ATL5_OLI5_PGY3_RPL5A__ribosomal protein L5	310620000	148290000	0.147206	0.00229633	0.0155994	-6.00237
AT2G34480	L18aB__Ribosomal protein L18ae/LX family protein	213080000	101420000	0.100981	0.00157053	0.0155527	-6.00669
AT5G55920	AtTRM4c_NOP2A_OLI2_TRM4c__S-adenosyl-L-methionine-dependent methyltransferases superfamily protein	15370000	7245100	0.00728401	0.000112193	0.0154027	-6.02068
AT3G63460	SEC31B__transducin family protein / WD-40 repeat family protein	112730000	52759000	0.053424	0.000816994	0.0152926	-6.03102
AT1G71500	LIL8_PSB33__Rieske (2Fe-2S) domain-containing protein	104150000	48710000	0.0493579	0.000754293	0.0152821	-6.03201
AT5G19760	Mitochondrial substrate carrier family protein	123480000	57712000	0.0585186	0.000893693	0.015272	-6.03297
ATCG00280	PSBC__photosystem II reaction center protein C	697260000	325680000	0.330439	0.00504328	0.0152624	-6.03388
AT5G14740	BETA CA2_CA18_CA2__carbonic anhydrase 2	888820000	414960000	0.421222	0.00642582	0.0152552	-6.03456
AT3G06530	ARM repeat superfamily protein	129390000	60354000	0.0613194	0.000934605	0.0152416	-6.03584
ATCG00190	RPOB__RNA polymerase subunit beta	197560000	91950000	0.0936259	0.00142388	0.0152082	-6.03901
AT5G01530	LHCB4.1__light harvesting complex photosystem II	306540000	142620000	0.145273	0.00220853	0.0152026	-6.03954
AT3G57150	AtCBF5_AtNAP57_CBF5_NAP57__homologue of NAP57	691910000	321350000	0.327904	0.00497623	0.0151759	-6.04208
AT4G26500	ATSUFE_BolA1_CPSUFE_EMB1374_SUFE1__chloroplast sulfur E	16899000	7816400	0.00800863	0.00012104	0.0151137	-6.048
AT1G59870	ABCG36_ATABCG36_ATPDR8_PDR8_PEN3__ABC-2 and Plant PDR ABC-type transporter family protein	594230000	274650000	0.281612	0.00425306	0.0151025	-6.04906
AT1G04750	AT VAMP7B_ATVAMP721_VAMP721_VAMP7B__vesicle-associated membrane protein 721	55260000	25508000	0.0261883	0.000395001	0.0150831	-6.05092
AT2G38230	ATPDX1.1_PDX1.1__pyridoxine biosynthesis 1.1	84868000	39145000	0.0402199	0.000606176	0.0150715	-6.05203
AT1G67700	HHL1	51117000	23524000	0.0242249	0.000364278	0.0150373	-6.05531
AT5G65220	PRPL29__Ribosomal L29 family protein	45281000	20838000	0.0214592	0.000322685	0.0150371	-6.05533
AT1G57720	Translation elongation factor EF1B, gamma chain	204780000	93913000	0.0970475	0.00145428	0.0149852	-6.06032
AT1G56070	LOS1__Ribosomal protein S5/Elongation factor G/III/V family protein	936410000	429160000	0.443775	0.00664571	0.0149754	-6.06126
AT-YBR159		107870000	49316000	0.0511208	0.000763677	0.0149387	-6.0648
AT1G17220	FUG1__Translation initiation factor 2, small GTP-binding protein	71000000	32362000	0.0336477	0.000501138	0.0148937	-6.06916
AT5G65430	14-3-3KAPPA_AtMIN10_GF14 KAPPA_GRF8__general regulatory factor 8	39103000	17812000	0.0185313	0.000275826	0.0148843	-6.07007
AT1G49750	Leucine-rich repeat (LRR) family protein	861460000	392390000	0.408256	0.00607631	0.0148836	-6.07013
AT5G58140	AtPHOT2_NPL1_PHOT2__phototropin 2	36120000	16396000	0.0171177	0.000253898	0.0148325	-6.07509
AT5G13490	AAC2__ADP/ATP carrier 2	84753000	38351000	0.0401654	0.00059388	0.0147859	-6.07964
AT3G09630	SAC56__Ribosomal protein L4/L1 family	378010000	170800000	0.179143	0.0026449	0.0147642	-6.08175
AT5G62890	Xanthine/uracil permease family protein	27879000	12592000	0.0132122	0.000194992	0.0147585	-6.08231
AT1G42970	GAPB__glyceraldehyde-3-phosphate dehydrogenase B subunit	3001500000	1355100000	1.42244	0.0209843	0.0147522	-6.08292
AT3G05530	ATS6A.2_RPT5A__regulatory particle triple-A ATPase 5A	82186000	37095000	0.0389489	0.000574431	0.0147483	-6.08331
AT3G56340	RPS26e__Ribosomal protein S26e family protein	90347000	40737000	0.0428165	0.000630828	0.0147333	-6.08477
AT1G76030	AtVAB1_VAB1__ATPase, V1 complex, subunit B protein	233810000	105240000	0.110805	0.00162968	0.0147076	-6.08729
AT4G09000	GF14 CHI_GRF1__general regulatory factor 1	422900000	189580000	0.200417	0.00293572	0.0146481	-6.09315
AT4G35090	CAT2__catalase 2	729880000	324490000	0.345898	0.00502485	0.014527	-6.10512
AT1G80480	PTAC17__plastid transcriptionally active 17	49160000	21765000	0.0232975	0.00033704	0.0144668	-6.11111
AT3G20820	Leucine-rich repeat (LRR) family protein	1460400000	646320000	0.6921	0.0100085	0.0144611	-6.11168
AT3G06400	CHR11__chromatin-remodeling protein 11	441040000	194890000	0.209014	0.00301795	0.014439	-6.11389
AT3G22890	APS1_ATPS1__ATP sulfurylase 1	161320000	71278000	0.0764514	0.00110377	0.0144375	-6.11403
AT1G50920	Nog1-1__Nucleolar GTP-binding protein	62880000	27512000	0.0297995	0.000426034	0.0142967	-6.12818
AT5G03940	54CP_CPSRP54_FFC_SRP54CP__chloroplast signal recognition particle 54 kDa subunit	170670000	74236000	0.0808824	0.00114957	0.0142129	-6.13666
AT3G57260	AtBG2_AtPR2_BG2_BGL2_GNS2_PR-2_PR2__beta-1,3-glucanase 2	145790000	63392000	0.0690915	0.00098165	0.014208	-6.13716
AT3G09200	Ribosomal protein L10 family protein	318500000	138260000	0.150941	0.00214101	0.0141844	-6.13955
AT1G15930	Ribosomal protein L7Ae/L30e/S12e/Gadd45 family protein	47336000	20481000	0.0224331	0.000317156	0.0141379	-6.14429
AT4G31580	At-RSZ22_AtRSZ22_RSZ22_RSZP22_SRZ-22_SRZ22__serine/arginine-rich 22	79509000	34359000	0.0376802	0.000532062	0.0141205	-6.14607
AT4G14960	TUA6__Tubulin/FtsZ family protein	114440000	49438000	0.0542344	0.000765567	0.0141159	-6.14654
AT4G21150	HAP6_RPN2__ribophorin II (RPN2) family protein	144900000	62563000	0.0686697	0.000968812	0.0141083	-6.14731
AT1G09750	Eukaryotic aspartyl protease family protein	47027000	20257000	0.0222866	0.000313688	0.0140751	-6.15071
AT1G70770	Protein of unknown function DUF2359, transmembrane	78303000	33571000	0.0371087	0.00051986	0.0140091	-6.15749
AT5G23060	CaS__calcium sensing receptor	1249600000	535180000	0.592199	0.00828747	0.0139944	-6.15901
ATCG00540	PETA__photosynthetic electron transfer A	180180000	77158000	0.0853893	0.00119482	0.0139926	-6.15919
AT5G19370	rhodanese-like domain-containing protein / PPIC-type PPIASE domain-containing protein	74082000	31577000	0.0351083	0.000488982	0.0139278	-6.16589
AT1G69620	RPL34__ribosomal protein L34	101310000	43054000	0.0480119	0.000666708	0.0138863	-6.17019
AT3G52140	FMT_FRIENDLY_NOXY38__tetratricopeptide repeat (TPR)-containing protein	53370000	22623000	0.0252926	0.000350326	0.0138509	-6.17388
AT1G79920	AtHsp70-15_Hsp70-15__Heat shock protein 70 (Hsp 70) family protein	18443000	7730500	0.00874034	0.00011971	0.0136962	-6.19008
AT4G35100	PIP2;7_PIP3_PIP3A_SIMIP__plasma membrane intrinsic protein 3	177760000	74504000	0.0842425	0.00115372	0.0136953	-6.19018
AT3G43240	ARID/BRIGHT DNA-binding domain-containing protein	78819000	32949000	0.0373532	0.000510228	0.0136596	-6.19395
AT1G69830	AMY3_ATAMY3__alpha-amylase-like 3	73392000	30550000	0.0347813	0.000473079	0.0136015	-6.20009
AT3G16370	GDSL-like Lipase/Acylhydrolase superfamily protein	62384000	25953000	0.0295645	0.000401892	0.0135938	-6.20091
AT3G26650	GAPA_GAPA-1__glyceraldehyde 3-phosphate dehydrogenase A subunit	2096600000	871570000	0.993602	0.0134966	0.0135835	-6.202
AT5G38430	RBCS1B__Ribulose bisphosphate carboxylase (small chain) family protein	80015000	32998000	0.03792	0.000510987	0.0134754	-6.21353
AT1G78900	VHA-A__vacuolar ATP synthase subunit A	356160000	146380000	0.168788	0.00226675	0.0134296	-6.21844
AT4G02840	SmD1b__Small nuclear ribonucleoprotein family protein	66700000	27388000	0.0316099	0.000424114	0.0134171	-6.21978
AT3G19170	ATPREP1_ATZNMP_PREP1__presequence protease 1	75480000	30979000	0.0357708	0.000479722	0.013411	-6.22044
AT1G15690	AtAVP1_ATAVP3_AtVHP1;1_AVP-3_AVP1_FUGU5_VHP1__Inorganic H pyrophosphatase family protein	380860000	155740000	0.180494	0.00241169	0.0133616	-6.22576
AT1G08520	ALB-1V_ALB1_CHLD_PDE166_V157__ALBINA 1	177960000	72578000	0.0843372	0.0011239	0.0133262	-6.22959
AT3G63410	APG1_E37_IEP37_VTE3__S-adenosyl-L-methionine-dependent methyltransferases superfamily protein	86304000	35172000	0.0409004	0.000544652	0.0133165	-6.23064
AT5G27120	NOP56-like pre RNA processing ribonucleoprotein	56354000	22919000	0.0267068	0.00035491	0.0132891	-6.23361
AT4G11150	emb2448_TUF_TUFF_VHA-E1__vacuolar ATP synthase subunit E1	105750000	43000000	0.0501161	0.000665872	0.0132866	-6.23389
AT5G20290	Ribosomal protein S8e family protein	166350000	67391000	0.0788351	0.00104358	0.0132374	-6.23923
AT2G35840	Sucrose-6F-phosphate phosphohydrolase family protein	77600000	31372000	0.0367755	0.000485808	0.0132101	-6.24222
AT1G64790	ILA_NOXY7__ILITYHIA	76599000	30488000	0.0363011	0.000472119	0.0130056	-6.26472
AT5G66570	MSP-1_OE33_OEE1_OEE33_PSBO-1_PSBO1__PS II oxygen-evolving complex 1	134210000	53387000	0.0636036	0.000826718	0.012998	-6.26557
AT3G17970	atToc64-III_TOC64-III__translocon at the outer membrane of chloroplasts 64-III	63585000	25279000	0.0301336	0.000391455	0.0129906	-6.26638
AT1G48030	mtLPD1__mitochondrial lipoamide dehydrogenase 1	91000000	36151000	0.0431259	0.000559812	0.0129809	-6.26747
AT4G12800	PSAL__photosystem I subunit l	58588000	23254000	0.0277655	0.000360097	0.0129692	-6.26876
AT1G33590	Leucine-rich repeat (LRR) family protein	89415000	35400000	0.0423748	0.000548183	0.0129365	-6.2724
AT3G56940	ACSF_CHL27_CRD1__dicarboxylate diiron protein, putative (Crd1)	78446000	31045000	0.0371764	0.000480744	0.0129314	-6.27298
AT5G63420	AtRNJ_emb2746__RNA-metabolising metallo-beta-lactamase family protein	140690000	55388000	0.0666746	0.000857705	0.012864	-6.28051
AT2G20490	EDA27_NOP10__nucleolar RNA-binding Nop10p family protein	88281000	34750000	0.0418374	0.000538117	0.0128621	-6.28073
AT3G54210	PRPL17__Ribosomal protein L17 family protein	88633000	34727000	0.0420042	0.000537761	0.0128026	-6.28742
AT3G46780	PTAC16__plastid transcriptionally active 16	3663500000	1432600000	1.73617	0.0221844	0.0127777	-6.29022
AT2G45960	ATHH2_PIP1;2_PIP1B_TMP-A__plasma membrane intrinsic protein 1B	268330000	104440000	0.127165	0.00161729	0.0127181	-6.29697
AT5G61410	EMB2728_RPE__D-ribulose-5-phosphate-3-epimerase	94514000	36747000	0.0447912	0.000569042	0.0127043	-6.29854
AT3G57990	OEP40	44127000	17019000	0.0209123	0.000263546	0.0126024	-6.31015
AT1G30380	PSAK__photosystem I subunit K	187300000	72096000	0.0887636	0.00111643	0.0125776	-6.313
AT4G35830	ACO1__aconitase 1	85772000	32967000	0.0406483	0.000510507	0.0125591	-6.31512
ATCG00810	RPL22__ribosomal protein L22	236200000	90751000	0.111938	0.00140531	0.0125544	-6.31566
AT2G04030	AtHsp90.5_AtHsp90C_CR88_EMB1956_Hsp88.1_HSP90.5__Chaperone protein htpG family protein	118150000	45387000	0.0559926	0.000702835	0.0125523	-6.31591
AT1G72150	PATL1__PATELLIN 1	323960000	124270000	0.153528	0.00192437	0.0125343	-6.31797
AT1G70410	ATBCA4_BCA4_CA4__beta carbonic anhydrase 4	226220000	86620000	0.107208	0.00134134	0.0125116	-6.32059
AT1G55210	Disease resistance-responsive (dirigent-like protein) family protein	99486000	38050000	0.0471475	0.000589219	0.0124973	-6.32223
AT4G22710	CYP706A2__cytochrome P450, family 706, subfamily A, polypeptide 2	42140000	16100000	0.0199706	0.000249315	0.0124841	-6.32377
AT4G24280	cpHsc70-1__chloroplast heat shock protein 70-1	153420000	58288000	0.0727075	0.000902612	0.0124143	-6.33185
AT2G28790	Pathogenesis-related thaumatin superfamily protein	104450000	39464000	0.0495	0.000611115	0.0123458	-6.33984
ATCG00270	PSBD__photosystem II reaction center protein D	362990000	137070000	0.172025	0.00212258	0.0123388	-6.34065
AT3G05060	NOP56-like pre RNA processing ribonucleoprotein	907900000	339900000	0.430264	0.00526348	0.0122332	-6.35306
AT3G49720	CGR2	47870000	17883000	0.0226861	0.000276925	0.0122068	-6.35617
AT1G33240	AT-GTL1_ATGTL1_GTL1__GT-2-like 1	112340000	41951000	0.0532392	0.000649628	0.0122021	-6.35673
AT3G53650	Histone superfamily protein	99639000	37160000	0.04722	0.000575437	0.0121863	-6.3586
AT1G06950	ATTIC110_TIC110__translocon at the inner envelope membrane of chloroplasts 110	329920000	122220000	0.156353	0.00189262	0.0121048	-6.36827
AT3G23990	HSP60_HSP60-3B__heat shock protein 60	54433000	20054000	0.0257964	0.000310544	0.0120383	-6.37623
AT1G79340	AtMC4_AtMCP2d_MC4_MCP2d__metacaspase 4	39818000	14600000	0.0188702	0.000226087	0.0119812	-6.38309
AT4G25550	Cleavage/polyadenylation specificity factor, 25kDa subunit	44602000	16331000	0.0211374	0.000252892	0.0119642	-6.38513
AT1G50480	THFS__10-formyltetrahydrofolate synthetase	68764000	25152000	0.032588	0.000389489	0.0119519	-6.38662
ATCG00330	RPS14__chloroplast ribosomal protein S14	45857000	16615000	0.0217321	0.00025729	0.0118391	-6.40029
AT1G29660	GDSL-like Lipase/Acylhydrolase superfamily protein	86230000	31143000	0.0408654	0.000482261	0.0118012	-6.40492
AT2G30510		31569000	11364000	0.0149609	0.000175976	0.0117624	-6.40967
AT4G24780	PLL19__Pectin lyase-like superfamily protein	379550000	135850000	0.179873	0.00210369	0.0116954	-6.41791
AT2G43030	PRPL3__Ribosomal protein L3 family protein	402740000	143850000	0.190863	0.00222757	0.0116711	-6.42092
AT5G26210	AL4__alfin-like 4	75623000	26760000	0.0358386	0.000414389	0.0115626	-6.43438
AT1G51805	SIF3__Leucine-rich repeat protein kinase family protein	29224000	10301000	0.0138496	0.000159515	0.0115177	-6.44001
AT2G33040	ATP3__gamma subunit of Mt ATP synthase	49251000	17352000	0.0233406	0.000268702	0.0115122	-6.44069
AT1G53210	AtNCL_NCL__sodium/calcium exchanger family protein / calcium-binding EF hand family protein	45383000	15951000	0.0215075	0.000247007	0.0114847	-6.44414
AT4G11420	ATEIF3A-1_ATTIF3A1_EIF3A_EIF3A-1_TIF3A1__eukaryotic translation initiation factor 3A	148570000	51575000	0.070409	0.000798659	0.0113431	-6.46204
ATCG01060	PSAC__iron-sulfur cluster binding;electron carriers;4 iron, 4 sulfur cluster binding	43069000	14642000	0.0204109	0.000226737	0.0111086	-6.49217
ATBG_PPAP		83452000	28341000	0.0395488	0.000438871	0.0110969	-6.49369
AT2G37710	LecRK-IV.1_RLK__receptor lectin kinase	41729000	14145000	0.0197758	0.000219041	0.0110762	-6.4964
AT2G18960	AHA1_HA1_OST2_PMA__H(+)-ATPase 1	1375800000	465350000	0.652007	0.00720613	0.0110522	-6.49952
AT4G39040	CFM4__RNA-binding CRS1 / YhbY (CRM) domain protein	32978000	11113000	0.0156286	0.000172089	0.0110111	-6.50489
AT4G11380	Adaptin family protein	25955000	8701400	0.0123004	0.000134745	0.0109545	-6.51233
AT4G39960	DJA5__Molecular chaperone Hsp40/DnaJ family protein	147540000	48895000	0.0699209	0.000757158	0.0108288	-6.52898
AT1G07320	EMB2784_PRPL4_RPL4__ribosomal protein L4	167340000	55106000	0.0793043	0.000853338	0.0107603	-6.53814
AT3G02090	MPPBETA__Insulinase (Peptidase family M16) protein	98393000	32365000	0.0466295	0.000501185	0.0107482	-6.53976
AT2G28900	ATOEP16-1_ATOEP16-L_OEP16_OEP16-1__outer plastid envelope protein 16-1	91675000	30140000	0.0434458	0.00046673	0.0107428	-6.54049
AT5G28540	BIP1__heat shock protein 70 (Hsp 70) family protein	275550000	90062000	0.130586	0.00139465	0.0106799	-6.54896
AT3G58730	vacuolar ATP synthase subunit D (VATD) / V-ATPase D subunit / vacuolar proton pump D subunit (VATPD)	50850000	16451000	0.0240984	0.00025475	0.0105713	-6.56371
AT2G02740	ATWHY3_PTAC11_WHY3__ssDNA-binding transcriptional regulator	52941000	16726000	0.0250893	0.000259009	0.0103235	-6.59793
AT5G16050	GF14 UPSILON_GRF5__general regulatory factor 5	85674000	27007000	0.0406019	0.000418214	0.0103004	-6.60116
AT3G53020	RPL24_RPL24B_STV1__Ribosomal protein L24e family protein	80256000	24840000	0.0380342	0.000384657	0.0101134	-6.62758
ATCG00790	RPL16__ribosomal protein L16	184500000	56906000	0.0874366	0.000881212	0.0100783	-6.63261
AT3G10270	GYRB1__DNA GYRASE B1	55514000	17015000	0.0263087	0.000263484	0.0100151	-6.64168
AT1G75040	PR-5_PR5__pathogenesis-related gene 5	179330000	54946000	0.0849865	0.00085086	0.0100117	-6.64217
AT5G17170	ENH1__rubredoxin family protein	222750000	67427000	0.105564	0.00104413	0.00989102	-6.65966
AT3G53430	Ribosomal protein L11 family protein	197700000	59788000	0.0936922	0.00092584	0.00988172	-6.66102
AT5G19690	STT3A__staurosporin and temperature sensitive 3-like A	46424000	14024000	0.0220009	0.000217167	0.00987085	-6.66261
AT5G64960	CDKC2_CDKC;2__cyclin dependent kinase group C2	50374000	14987000	0.0238728	0.00023208	0.0097215	-6.6846
AT1G30360	ERD4_OSCA3.1__Early-responsive to dehydration stress protein (ERD4)	292010000	86503000	0.138387	0.00133953	0.00967963	-6.69083
AT1G23290	RPL27A_RPL27AB__Ribosomal protein L18e/L15 superfamily protein	142860000	42104000	0.067703	0.000651997	0.00963026	-6.69821
AT1G01320	REC1__Tetratricopeptide repeat (TPR)-like superfamily protein	186710000	54796000	0.088484	0.000848537	0.00958973	-6.70429
AT2G37270	ATRPS5B_RPS5B__ribosomal protein 5B	291700000	85509000	0.13824	0.00132414	0.00957857	-6.70597
AT4G35000	APX3__ascorbate peroxidase 3	109680000	32095000	0.0519786	0.000497004	0.0095617	-6.70852
AT3G08530	AtCHC2_CHC2__Clathrin, heavy chain	1057300000	308200000	0.501066	0.0047726	0.00952488	-6.71408
AT3G14210	ESM1__epithiospecifier modifier 1	87280000	25226000	0.041363	0.000390634	0.00944406	-6.72638
AT4G25340	ATFKBP53_FKBP53__FK506 BINDING PROTEIN 53	69611000	20062000	0.0329894	0.000310668	0.00941719	-6.73049
AT2G19940	oxidoreductases, acting on the aldehyde or oxo group of donors, NAD or NADP as acceptor;copper ion binding	82164000	23299000	0.0389384	0.000360794	0.00926576	-6.75388
AT2G24820	AtTic55_Tic55_TIC55-II__translocon at the inner envelope membrane of chloroplasts 55-II	108730000	30765000	0.0515284	0.000476408	0.00924555	-6.75703
AT3G15730	PLD_PLDALPHA1__phospholipase D alpha 1	161150000	45469000	0.0763708	0.000704105	0.00921956	-6.76109
AT1G21250	AtWAK1_PRO25_WAK1__cell wall-associated kinase	61396000	17272000	0.0290963	0.000267464	0.00919237	-6.76535
AT5G67500	ATVDAC2_VDAC2__voltage dependent anion channel 2	45438000	12772000	0.0215336	0.000197779	0.0091847	-6.76655
AT4G08950	EXO__Phosphate-responsive 1 family protein	97623000	27348000	0.0462646	0.000423494	0.00915374	-6.77142
AT3G47520	MDH_pNAD-MDH__malate dehydrogenase	209970000	57999000	0.0995071	0.000898137	0.00902586	-6.79172
AT2G46020	ATBRM_BRM_CHA2_CHR2__transcription regulatory protein SNF2, putative	70820000	19552000	0.0335624	0.00030277	0.00902112	-6.79248
AT3G46740	MAR1_TOC75_TOC75-III__translocon at the outer envelope membrane of chloroplasts 75-III	350100000	96297000	0.165916	0.0014912	0.00898764	-6.79784
AT1G76890	AT-GT2_GT2__Duplicated homeodomain-like superfamily protein	87063000	23872000	0.0412601	0.000369667	0.00895943	-6.80238
AT1G69530	AT-EXP1_ATEXP1_ATEXPA1_ATHEXP ALPHA 1.2_EXP1_EXPA1__expansin A1	228270000	61664000	0.10818	0.000954891	0.0088269	-6.82388
AT3G44110	ATJ_ATJ3_J3__DNAJ homologue 3	194290000	52156000	0.0920762	0.000807656	0.0087716	-6.83294
AT4G03280	PETC_PGR1__photosynthetic electron transfer C	88847000	23830000	0.0421056	0.000369017	0.00876408	-6.83418
AT3G48500	PDE312_PTAC10_TAC10__Nucleic acid-binding, OB-fold-like protein	79782000	20676000	0.0378096	0.000320176	0.00846812	-6.88374
AT3G26060	ATPRX Q_PRXQ__Thioredoxin superfamily protein	66292000	17059000	0.0314165	0.000264165	0.00840848	-6.89394
AT1G04680	Pectin lyase-like superfamily protein	66099000	16955000	0.0313251	0.000262555	0.00838162	-6.89855
AT3G61050	AtCLB_NTMC2T4_NTMC2TYPE4__Calcium-dependent lipid-binding (CaLB domain) family protein	95328000	24303000	0.045177	0.000376341	0.00833038	-6.9074
AT3G53420	AtPIP2;1_PIP2_PIP2;1_PIP2A__plasma membrane intrinsic protein 2A	736670000	186610000	0.349116	0.00288973	0.00827727	-6.91663
AT5G38480	GRF3_RCI1__general regulatory factor 3	52172000	13153000	0.0247249	0.000203679	0.00823782	-6.92352
AT5G66680	DGL1__dolichyl-diphosphooligosaccharide-protein glycosyltransferase 48kDa subunit family protein	125580000	31626000	0.0595138	0.000489741	0.00822904	-6.92506
AT5G13630	ABAR_CCH_CCH1_CHLH_GUN5__magnesium-chelatase subunit chlH, chloroplast, putative / Mg-protoporphyrin IX chelatase, putative (CHLH)	144050000	36030000	0.0682669	0.000557939	0.0081729	-6.93494
AT1G66200	ATGSR2_GLN1;2_GSR2__glutamine synthase clone F11	154680000	38547000	0.0733046	0.000596915	0.00814295	-6.94023
AT5G02940	Protein of unknown function (DUF1012)	59296000	14741000	0.028101	0.00022827	0.00812319	-6.94374
AT1G59610	ADL3_CF1_DL3_DRP2B__dynamin-like 3	285650000	70826000	0.135373	0.00109677	0.00810184	-6.94753
AT4G26630	DEK3__DEK domain-containing chromatin associated protein	72122000	17824000	0.0341794	0.000276012	0.00807537	-6.95226
AT3G04790	EMB3119__Ribose 5-phosphate isomerase, type A protein	138600000	34152000	0.0656841	0.000528857	0.00805152	-6.95652
AT5G62350	Plant invertase/pectin methylesterase inhibitor superfamily protein	432110000	106400000	0.204782	0.00164765	0.00804586	-6.95754
AT3G22320	ATRPABC24.3_NRPB5_NRPD5_RPB5A__Eukaryotic rpb5 RNA polymerase subunit family protein	120540000	29671000	0.0571253	0.000459467	0.00804315	-6.95802
AT2G18900	Transducin/WD40 repeat-like superfamily protein	64136000	15706000	0.0303948	0.000243214	0.00800182	-6.96546
AT5G35970	P-loop containing nucleoside triphosphate hydrolases superfamily protein	243800000	58823000	0.11554	0.000910897	0.00788386	-6.98688
AT1G71040	LPR2__Cupredoxin superfamily protein	104370000	24663000	0.0494621	0.000381916	0.00772139	-7.01692
AT1G53750	RPT1A__regulatory particle triple-A 1A	93564000	21952000	0.044341	0.000339935	0.00766638	-7.02724
AT2G45640	ATSAP18_SAP18__SIN3 associated polypeptide P18	107370000	24707000	0.0508838	0.000382598	0.00751904	-7.05524
AT3G49430	At-SR34a_SR34a_SRp34a__SER/ARG-rich protein 34A	100870000	22766000	0.0478034	0.00035254	0.00737479	-7.08318
AT2G36530	ENO2_LOS2__Enolase	300620000	66564000	0.142467	0.00103077	0.00723514	-7.11076
AT2G42600	ATPPC2_PPC2__phosphoenolpyruvate carboxylase 2	134340000	29654000	0.0636652	0.000459204	0.00721279	-7.11523
AT5G67630	P-loop containing nucleoside triphosphate hydrolases superfamily protein	252250000	55349000	0.119544	0.000857101	0.00716975	-7.12386
AT5G46070	GBPL3__Guanylate-binding family protein	637590000	139100000	0.302161	0.00215402	0.00712871	-7.13214
AT2G20580	ATRPN1A_RPN1A__26S proteasome regulatory subunit S2 1A	77589000	16915000	0.0367703	0.000261935	0.00712356	-7.13319
AT1G44575	CP22_NPQ4_PSBS__Chlorophyll A-B binding family protein	288590000	62408000	0.136766	0.000966412	0.00706617	-7.14486
AT5G55220	TIG1__trigger factor type chaperone family protein	163010000	34958000	0.0772523	0.000541338	0.00700741	-7.1569
AT1G29910	AB180_CAB3_LHCB1.2__chlorophyll A/B binding protein 3	1226000000	260310000	0.581015	0.004031	0.00693786	-7.17129
AT3G01290	AtHIR2_HIR2__SPFH/Band 7/PHB domain-containing membrane-associated protein family	817660000	173580000	0.387498	0.00268795	0.00693669	-7.17154
AT2G44060	LEA26__Late embryogenesis abundant protein, group 2	161230000	34182000	0.0764087	0.000529322	0.0069275	-7.17345
AT1G09770	ATCDC5_ATMYBCDC5_CDC5__cell division cycle 5	389930000	81406000	0.184792	0.0012606	0.00682174	-7.19565
AT5G40480	EMB3012__embryo defective 3012	726210000	150590000	0.344159	0.00233194	0.00677578	-7.2054
AT4G17390	Ribosomal protein L23/L15e family protein	255070000	52241000	0.120881	0.000808972	0.00669233	-7.22328
AT1G74060	Ribosomal protein L6 family protein	216610000	43176000	0.102654	0.000668597	0.00651312	-7.26244
AT4G10710	SPT16__global transcription factor C	61884000	12316000	0.0293275	0.000190718	0.00650304	-7.26467
AT5G64940	abc1k8_ATATH13_ATH13_ATOSA1_OSA1__ABC2 homolog 13	77006000	15245000	0.036494	0.000236075	0.00646886	-7.27227
AT5G58230	ATMSI1_MEE70_MSI1__Transducin/WD40 repeat-like superfamily protein	144980000	28313000	0.0687076	0.000438438	0.00638121	-7.29195
AT1G52360	Coatomer, beta' subunit	137290000	26619000	0.0650633	0.000412206	0.00633546	-7.30234
AT5G11670	ATNADP-ME2_NADP-ME2__NADP-malic enzyme 2	91302000	17339000	0.043269	0.000268501	0.00620539	-7.33226
AT1G76880	DF1__Duplicated homeodomain-like superfamily protein	70781000	13302000	0.0335439	0.000205987	0.00614081	-7.34736
AT4G35250	HCF244__NAD(P)-binding Rossmann-fold superfamily protein	115730000	21712000	0.0548457	0.000336219	0.00613026	-7.34984
AT2G30950	FTSH2_VAR2__FtsH extracellular protease family	101230000	18748000	0.047974	0.00029032	0.00605161	-7.36847
AT2G43950	ATOEP37_OEP37__chloroplast outer envelope protein 37	76606000	13725000	0.0363044	0.000212537	0.0058543	-7.41629
AT1G21700	ATSWI3C_CHB4_SWI3C__SWITCH/sucrose nonfermenting 3C	81291000	14537000	0.0385247	0.000225111	0.00584329	-7.419
AT1G12840	ATVHA-C_DET3__vacuolar ATP synthase subunit C (VATC) / V-ATPase C subunit / vacuolar proton pump C subunit (DET3)	67265000	11862000	0.0318776	0.000183688	0.00576227	-7.43915
AT3G43300	ATMIN7_BEN1_BIG5_MIN7__HOPM interactor 7	53268000	9360200	0.0252443	0.000144946	0.00574175	-7.44429
AT1G35680	RPL21C__Ribosomal protein L21	229920000	40257000	0.108962	0.000623395	0.00572124	-7.44946
AT5G40770	ATPHB3_EER3_PHB3__prohibitin 3	98744000	17287000	0.0467959	0.000267696	0.0057205	-7.44964
AT3G54890	LHCA1__photosystem I light harvesting complex gene 1	182610000	31847000	0.0865409	0.000493163	0.00569861	-7.45517
AT1G70070	EMB25_ISE2_PDE317__DEAD/DEAH box helicase, putative	82481000	14368000	0.0390887	0.000222494	0.00569204	-7.45684
AT1G80410	EMB2753_NAA15_OMA__tetratricopeptide repeat (TPR)-containing protein	79354000	13823000	0.0376067	0.000214055	0.00569192	-7.45687
AT1G79350	EMB1135_FGT1__RING/FYVE/PHD zinc finger superfamily protein	158780000	27395000	0.0752476	0.000424222	0.00563768	-7.47068
AT2G24200	atLAP1_LAP1__Cytosol aminopeptidase family protein	63657000	10887000	0.0301678	0.000168589	0.0055884	-7.48335
AT3G18080	BGLU44__B-S glucosidase 44	237240000	40387000	0.112431	0.000625408	0.00556261	-7.49002
AT3G27925	DEG1_DEGP1__DegP protease 1	209510000	34965000	0.0992891	0.000541447	0.00545323	-7.51867
AT1G80070	EMB14_EMB177_EMB33_PRP8_SUS2__Pre-mRNA-processing-splicing factor	1174500000	194540000	0.556609	0.00301253	0.00541229	-7.52955
AT3G54670	ATSMC1_SMC1_TTN8__Structural maintenance of chromosomes (SMC) family protein	97687000	15595000	0.046295	0.000241495	0.00521643	-7.58272
AT1G43670	AtcFBP_cyfbp_FBP_FINS1__Inositol monophosphatase family protein	91297000	14207000	0.0432667	0.000220001	0.00508477	-7.6196
AT4G02510	ATTOC159_PPI2_TOC159_TOC160_TOC86__translocon at the outer envelope membrane of chloroplasts 159	286030000	43406000	0.135553	0.000672159	0.00495865	-7.65584
AT2G34640	HMR_PTAC12_TAC12__plastid transcriptionally active 12	89930000	13637000	0.0426188	0.000211174	0.00495495	-7.65691
AT1G71695	Peroxidase superfamily protein	632310000	94160000	0.299659	0.0014581	0.00486588	-7.68308
AT1G33811	GDSL-like Lipase/Acylhydrolase superfamily protein	157280000	23134000	0.0745368	0.000358239	0.00480621	-7.70089
AT5G19820	EMB2734_KETCH1__ARM repeat superfamily protein	98423000	14274000	0.0466438	0.000221038	0.00473886	-7.72124
AT2G44640		133990000	19091000	0.0634994	0.000295632	0.00465566	-7.7468
AT2G33340	MAC3B__MOS4-associated complex 3B	800190000	105730000	0.379219	0.00163727	0.00431748	-7.85559
AT5G25460	DGR2__Protein of unknown function, DUF642	1204600000	158800000	0.570873	0.00245908	0.00430757	-7.85891
AT5G22330	ATTIP49A_RIN1__P-loop containing nucleoside triphosphate hydrolases superfamily protein	317410000	40050000	0.150424	0.00062019	0.00412294	-7.92211
AT2G17930	TRA1a__Phosphatidylinositol 3- and 4-kinase family protein with FAT domain	110360000	13538000	0.0523008	0.000209641	0.00400837	-7.96277
AT1G07360	MAC5A__CCCH-type zinc fingerfamily protein with RNA-binding domain	168900000	20359000	0.0800436	0.000315267	0.00393869	-7.98807
AT3G56150	ATEIF3C-1_ATTIF3C1_EIF3C_EIF3C-1_TIF3C1__eukaryotic translation initiation factor 3C	135880000	16351000	0.0643951	0.000253202	0.003932	-7.99052
AT1G06220	CLO_GFA1_MEE5__Ribosomal protein S5/Elongation factor G/III/V family protein	928830000	111710000	0.440183	0.00172987	0.0039299	-7.99129
AT1G04510	MAC3A__MOS4-associated complex 3A	255390000	30232000	0.121032	0.000468154	0.00386802	-8.01419
AT2G19480	NAP1;2_NFA02_NFA2__nucleosome assembly protein 1;2	146470000	17065000	0.0694138	0.000264258	0.003807	-8.03713
AT2G03510	SPFH/Band 7/PHB domain-containing membrane-associated protein family	115710000	13398000	0.0548363	0.000207473	0.0037835	-8.04606
AT5G64420	DNA polymerase V family	63874000	7234800	0.0302706	0.000112034	0.00370107	-8.07784
AT4G15900	PRL1__pleiotropic regulatory locus 1	223010000	25111000	0.105687	0.000388854	0.0036793	-8.08635
AT2G47620	ATSWI3A_CHB1_SWI3A__SWITCH/sucrose nonfermenting 3A	92205000	10350000	0.043697	0.000160274	0.00366785	-8.09085
AT5G28740	Tetratricopeptide repeat (TPR)-like superfamily protein	360060000	39936000	0.170636	0.000618425	0.00362422	-8.10811
AT2G33530	scpl46__serine carboxypeptidase-like 46	338950000	36522000	0.160632	0.000565557	0.00352082	-8.14987
AT5G51750	ATSBT1.3_SBT1.3__subtilase 1.3	81184000	8658900	0.038474	0.000134086	0.00348512	-8.16458
AT5G41770	crooked neck protein, putative / cell cycle protein, putative	216620000	21634000	0.102659	0.000335011	0.00326335	-8.25943
AT5G26000	AtTGG1_BGLU38_TGG1__thioglucoside glucohydrolase 1	377930000	37433000	0.179105	0.000579665	0.00323645	-8.27137
AT4G31880	AtPDS5C_PDS5C	315950000	31169000	0.149732	0.000482664	0.00322351	-8.27715
AT4G02470		103880000	10161000	0.0492299	0.000157347	0.00319617	-8.28944
AT3G10650	AtNUP1_NUP1	216890000	20667000	0.102787	0.000320037	0.0031136	-8.3272
AT1G20960	BRR2_emb1507__U5 small nuclear ribonucleoprotein helicase, putative	1103500000	104380000	0.522961	0.00161636	0.00309079	-8.33781
AT5G12365		73815000	6863500	0.0349818	0.000106284	0.00303827	-8.36253
AT3G60830	ARP7_ARP7_ATARP7__actin-related protein 7	242840000	22165000	0.115085	0.000343234	0.00298245	-8.38929
AT2G06850	EXGT-A1_EXT_XTH4__xyloglucan endotransglucosylase/hydrolase 4	628070000	56559000	0.297649	0.000875838	0.00294252	-8.40873
AT2G24280	alpha/beta-Hydrolases superfamily protein	219600000	18995000	0.104071	0.000294145	0.00282639	-8.46682
AT1G10580	Transducin/WD40 repeat-like superfamily protein	155260000	13382000	0.0735795	0.000207225	0.00281635	-8.47196
AT5G66190	ATLFNR1_FNR1_LFNR1__ferredoxin-NADP(+)-oxidoreductase 1	165710000	13420000	0.0785318	0.000207814	0.00264624	-8.56184
AT2G16430	ATPAP10_PAP10__purple acid phosphatase 10	175790000	14133000	0.0833088	0.000218855	0.00262703	-8.57235
AT5G03740	HD2C_HDT3__histone deacetylase 2C	305940000	24530000	0.144988	0.000379857	0.00261991	-8.57627
AT1G80030	DJA7__Molecular chaperone Hsp40/DnaJ family protein	141120000	10960000	0.0668783	0.00016972	0.00253774	-8.62224
AT1G14850	NUP155__nucleoporin 155	810650000	60620000	0.384176	0.000938724	0.00244347	-8.67685
AT4G29010	AIM1__Enoyl-CoA hydratase/isomerase family	144620000	10337000	0.068537	0.000160072	0.00233556	-8.74201
AT1G18450	ARP4_ATARP4__actin-related protein 4	435990000	30757000	0.206621	0.000476284	0.00230512	-8.76095
AT5G25250	FLOT1__SPFH/Band 7/PHB domain-containing membrane-associated protein family	125190000	8660900	0.0593289	0.000134117	0.00226057	-8.7891
AT2G41620	Nucleoporin interacting component (Nup93/Nic96-like) family protein	327080000	22625000	0.155007	0.000350357	0.00226027	-8.78929
AT3G19760	EIF4A-III_RH2__eukaryotic initiation factor 4A-III	148270000	10212000	0.0702668	0.000158137	0.00225052	-8.79553
AT5G04990	ATSUN1_SUN1__SAD1/UNC-84 domain protein 1	581800000	37765000	0.275722	0.000584806	0.002121	-8.88104
AT5G27640	ATEIF3B-1_ATTIF3B1_EIF3B_EIF3B-1_TIF3B1__translation initiation factor 3B1	104220000	6746300	0.049391	0.000104469	0.00211514	-8.88503
AT1G80670	RAE1__Transducin/WD40 repeat-like superfamily protein	163860000	9315900	0.0776551	0.00014426	0.00185771	-9.07226
AT3G42170	DAYSLEEPER__BED zinc finger ;hAT family dimerisation domain	230930000	13005000	0.10944	0.000201387	0.00184016	-9.08595
AT5G40340	PDP3__Tudor/PWWP/MBT superfamily protein	107000000	5581700	0.0507085	8.64348e-05	0.00170454	-9.1964
AT5G20950	BGLC1__Glycosyl hydrolase family protein	387570000	19604000	0.183674	0.000303576	0.0016528	-9.24087
AT1G67230	AtLINC1_CRWN1_KAKU2_LINC1__little nuclei1	1037300000	51003000	0.491588	0.000789801	0.00160663	-9.28174
AT5G08180	Ribosomal protein L7Ae/L30e/S12e/Gadd45 family protein	235700000	11587000	0.111701	0.000179429	0.00160634	-9.28201
AT4G21710	EMB1989_NRPB2_RPB2__DNA-directed RNA polymerase family protein	276130000	13284000	0.130861	0.000205708	0.00157196	-9.31322
AT5G25980	BGLU37_TGG2__glucoside glucohydrolase 2	2980300000	130580000	1.4124	0.00202208	0.00143167	-9.44809
ATCG01130	TIC214_YCF1.2__Ycf1 protein	250490000	10434000	0.11871	0.000161575	0.00136109	-9.52103
AT3G47800	Galactose mutarotase-like superfamily protein	1027300000	41720000	0.486849	0.00064605	0.001327	-9.55761
AT5G51200	EMB3142__Protein of unknown function (DUF3414)	516350000	17900000	0.244704	0.000277188	0.00113275	-9.78595
AT4G19410	AtPAE7_PAE7__Pectinacetylesterase family protein	1603400000	40388000	0.759869	0.000625424	0.000823068	-10.2467
AT3G14310	ATPME3_OZS2_PME3__pectin methylesterase 3	2626100000	51738000	1.24454	0.000801183	0.000643759	-10.6012
AT2G38770	EMB2765_MAC7__P-loop containing nucleoside triphosphate hydrolases superfamily protein	458810000	7148700	0.217435	0.0001107	0.000509119	-10.9397
AT5G65770	CRWN4_LINC4__little nuclei4	944700000	6873800	0.447704	0.000106443	0.000237754	-12.0382

## Sheet: Supplementary Table 1-2
Supplementary Table 1-2. LC-MS/MS analysis of isolated photobody sample two
The average (μ) and standard deviation (σ) are calculated from the fitted normal distribution curve (μ = -5.6755 and σ = 1.1369). The input value of 0 is replaced with 1 for the division. The enrichment score of a protein is calculated by the normalized LFQ of a protein in a sorted sample by the normalized LFQ of the same protein in the pre-sorted nuclear extract input sample. Photobody component…
AGI	Annotation	LFQ_intensity_input_R2	LFQ_intensity_sample_R2	Normalized_LFQ_intensity_input_R2 (/ phyB)	Normalized_LFQ_intensity_sample_R2 (/ phyB)	Enrichment_Score_R2	LOG2 (Enrichment_score_R2)
AT2G46340	SPA1__SPA (suppressor of phyA-105) protein family	0	74684000	1.16186e-09	0.00351802	3.02792e+06	21.5299
AT4G26840	ATSUMO1_SUM1_SUMO 1_SUMO1__small ubiquitin-like modifier 1	0	69601000	1.16186e-09	0.00327858	2.82184e+06	21.4282
AT3G16370	GDSL-like Lipase/Acylhydrolase superfamily protein	0	14001000	1.16186e-09	0.000659522	567644	19.1146
AT4G34550	PCHL	7062100	275900000	0.00820516	0.0129964	1.58393	0.663505
AT5G43630	TZP__zinc knuckle (CCHC-type) family protein	23369000	821370000	0.0271515	0.0386909	1.425	0.510965
AT4G18130	PHYE__phytochrome E	17364000	563550000	0.0201745	0.0265462	1.31583	0.395973
AT2G16365	PCH1__F-box family protein	59526000	1476600000	0.0691608	0.0695558	1.00571	0.0082164
AT2G18790	HY3_OOP1_PHYB__phytochrome B	860690000	21229000000	1	1	1	0
AT5G35840	PHYC__phytochrome C	4588800	82129000	0.00533154	0.00386872	0.725629	-0.462696
AT2G32950	ATCOP1_COP1_DET340_EMB168_FUS1__Transducin/WD40 repeat-like superfamily protein	15153000	253780000	0.0176056	0.0119544	0.67901	-0.558496
AT3G13670	AEL2_MLK4_PPK1__Protein kinase family protein	23470000	233540000	0.0272688	0.011001	0.403427	-1.30962
AT5G18190	AEL4_MLK1_PPK2__Protein kinase family protein	6044400	44770000	0.00702274	0.00210891	0.300297	-1.73554
AT3G03940	AEL3_MLK2_PPK3__Protein kinase family protein	3234900	15404000	0.0037585	0.000725611	0.193059	-2.37289
AT1G15750	TPL_WSIP1__Transducin family protein / WD-40 repeat family protein	12470000	58782000	0.0144884	0.00276895	0.191115	-2.38749
AT3G01670	AtSEOR2_SEOa_SEOR2	34943000	143240000	0.0405988	0.00674737	0.166196	-2.58904
AT5G02490	AtHsp70-2_Hsp70-2__Heat shock protein 70 (Hsp 70) family protein	7488700	18465000	0.00870081	0.000869801	0.0999678	-3.32239
AT2G14610	AtCAPE9_ATPR1_PR 1_PR1__pathogenesis-related gene 1	10324000	19039000	0.011995	0.000896839	0.0747676	-3.74144
AT1G68010	ATHPR1_HPR__hydroxypyruvate reductase	25025000	44975000	0.0290755	0.00211856	0.0728642	-3.77865
AT3G63400	Cyclophilin-like peptidyl-prolyl cis-trans isomerase family protein	11391000	19886000	0.0132347	0.000936737	0.0707787	-3.82054
AT1G66260	ALY3__RNA-binding (RRM/RBD/RNP motifs) family protein	14789000	24097000	0.0171827	0.0011351	0.0660604	-3.92007
AT3G58510	RH11__DEA(D/H)-box RNA helicase family protein	16571000	26353000	0.0192532	0.00124137	0.0644761	-3.95509
AT3G55800	SBPASE__sedoheptulose-bisphosphatase	13564000	20747000	0.0157594	0.000977295	0.0620133	-4.01128
AT5G02500	AT-HSC70-1_AtHsp70-1_HSC70_HSC70-1_HSP70-1__heat shock cognate protein 70-1	317000000	459350000	0.368309	0.0216379	0.0587492	-4.08929
AT5G09810	ACT7_AtACT7__actin 7	103130000	148220000	0.119822	0.00698196	0.0582692	-4.10112
AT2G10940	Bifunctional inhibitor/lipid-transfer protein/seed storage 2S albumin superfamily protein	155150000	209760000	0.180262	0.00988082	0.0548136	-4.18932
AT5G04140	FD-GOGAT_GLS1_GLU1_GLUS__glutamate synthase 1	61119000	80943000	0.0710116	0.00381285	0.0536933	-4.21911
AT4G04940	transducin family protein / WD-40 repeat family protein	31838000	42034000	0.0369913	0.00198003	0.0535269	-4.22359
AT1G20620	ATCAT3_CAT3_SEN2__catalase 3	102920000	133410000	0.119578	0.00628433	0.052554	-4.25006
AT3G09440	Heat shock protein 70 (Hsp 70) family protein	21205000	25391000	0.0246372	0.00119605	0.0485466	-4.36449
AT4G22010	sks4__SKU5 similar 4	38254000	43349000	0.0444457	0.00204197	0.045943	-4.44401
AT4G35090	CAT2__catalase 2	247480000	279490000	0.287537	0.0131655	0.0457871	-4.44891
ATCG00350	PSAA__Photosystem I, PsaA/PsaB protein	43729000	47373000	0.0508069	0.00223152	0.0439216	-4.50892
AT1G48610	AT hook motif-containing protein	846130000	907000000	0.983083	0.0427246	0.0434598	-4.52418
ATCG00340	PSAB__Photosystem I, PsaA/PsaB protein	39137000	41520000	0.0454717	0.00195582	0.0430117	-4.53913
AT1G79850	CS17_PDE347_PRPS17_RPS17__ribosomal protein S17	14074000	14745000	0.016352	0.000694569	0.0424761	-4.55721
AT1G04680	Pectin lyase-like superfamily protein	15834000	16267000	0.0183969	0.000766263	0.0416518	-4.58548
AT4G01310	PRPL5__Ribosomal L5P family protein	44386000	45251000	0.0515703	0.00213157	0.0413332	-4.59655
AT3G06530	ARM repeat superfamily protein	65487000	64336000	0.0760866	0.00303057	0.0398305	-4.64998
AT4G39100	SHL__PHD finger family protein / bromo-adjacent homology (BAH) domain-containing protein	17814000	17391000	0.0206973	0.00081921	0.0395804	-4.65907
AT3G18520	ATHDA15_HDA15__histone deacetylase 15	32410000	30858000	0.0376558	0.00145358	0.0386017	-4.69519
AT5G02870	RPL4__Ribosomal protein L4/L1 family	24161000	22794000	0.0280717	0.00107372	0.0382492	-4.70842
AT5G63570	GSA1__glutamate-1-semialdehyde-2,1-aminomutase	10641000	9916600	0.0123633	0.000467125	0.0377831	-4.72612
AT5G38410	RBCS3B__Ribulose bisphosphate carboxylase (small chain) family protein	135450000	125680000	0.157374	0.0059202	0.0376188	-4.7324
AT4G33010	AtGLDP1_GLDP1__glycine decarboxylase P-protein 1	66874000	61385000	0.0776981	0.00289156	0.0372154	-4.74796
ATCG00180	RPOC1__DNA-directed RNA polymerase family protein	33614000	30448000	0.0390547	0.00143426	0.0367245	-4.76711
AT3G18600	P-loop containing nucleoside triphosphate hydrolases superfamily protein	18285000	16479000	0.0212446	0.000776249	0.0365387	-4.77443
AT3G14420	GOX1__Aldolase-type TIM barrel family protein	116790000	105170000	0.135693	0.00495407	0.0365093	-4.77559
AT5G11060	KNAT4__KNOTTED1-like homeobox gene 4	99714000	89523000	0.115854	0.00421701	0.0363995	-4.77994
AT1G23310	AOAT1_GGAT1_GGT1__glutamate:glyoxylate aminotransferase	48232000	43058000	0.0560388	0.00202826	0.0361939	-4.78811
AT2G42520	RH37__P-loop containing nucleoside triphosphate hydrolases superfamily protein	49238000	42969000	0.0572076	0.00202407	0.0353812	-4.82087
ATCG00270	PSBD__photosystem II reaction center protein D	91044000	79338000	0.10578	0.00373725	0.0353303	-4.82295
AT1G04270	RPS15__cytosolic ribosomal protein S15	22087000	19212000	0.025662	0.000904988	0.0352657	-4.82559
AT1G50920	Nog1-1__Nucleolar GTP-binding protein	27067000	23396000	0.031448	0.00110208	0.0350444	-4.83467
AT5G27120	NOP56-like pre RNA processing ribonucleoprotein	17241000	14814000	0.0200316	0.000697819	0.0348359	-4.84328
AT5G35630	ATGSL1_GLN2_GS2__glutamine synthetase 2	58049000	49275000	0.0674447	0.00232112	0.0344151	-4.86081
AT5G22060	ATJ2_J2__DNAJ homologue 2	8043800	6791000	0.00934576	0.000319893	0.0342286	-4.86865
AT4G13340	LRX3__Leucine-rich repeat (LRR) family protein	52715000	44258000	0.0612474	0.00208479	0.0340388	-4.87667
AT1G02920	ATGST11_ATGSTF7_ATGSTF8_GST11_GSTF7__glutathione S-transferase 7	34831000	29058000	0.0404687	0.00136879	0.0338234	-4.88584
AT1G43170	ARP1_emb2207_RP1_RPL3A__ribosomal protein 1	143980000	116500000	0.167284	0.00548778	0.0328051	-4.92994
AT1G32060	PRK__phosphoribulokinase	42610000	34015000	0.0495068	0.00160229	0.032365	-4.94942
AT4G39200	Ribosomal protein S25 family protein	18200000	14430000	0.0211458	0.000679731	0.0321449	-4.95927
AT4G13940	ATSAHH1_EMB1395_HOG1_MEE58_SAH1_SAHH1__S-adenosyl-L-homocysteine hydrolase	64269000	50321000	0.0746715	0.00237039	0.0317442	-4.97736
AT4G38970	AtFBA2_FBA2__fructose-bisphosphate aldolase 2	173070000	135360000	0.201083	0.00637618	0.0317092	-4.97895
AT1G23410	Ribosomal protein S27a / Ubiquitin family protein	341050000	266670000	0.396252	0.0125616	0.031701	-4.97933
AT3G49010	ATBBC1_BBC1_RSU2__breast basic conserved 1	67105000	52249000	0.0779665	0.00246121	0.0315675	-4.98542
AT5G09660	PMDH2__peroxisomal NAD-malate dehydrogenase 2	45978000	35512000	0.0534199	0.00167281	0.0313143	-4.99704
AT5G18960	FRS12__FAR1-related sequence 12	6968400	5278800	0.00809629	0.00024866	0.0307128	-5.02502
AT5G62390	ATBAG7_BAG7__BCL-2-associated athanogene 7	70215000	52555000	0.0815799	0.00247562	0.030346	-5.04235
AT1G56070	LOS1__Ribosomal protein S5/Elongation factor G/III/V family protein	186470000	137730000	0.216652	0.00648782	0.0299459	-5.0615
atp1		121130000	87726000	0.140736	0.00413237	0.0293626	-5.08988
AT1G67090	RBCS1A__ribulose bisphosphate carboxylase small chain 1A	517190000	372850000	0.600902	0.0175632	0.0292281	-5.0965
AT3G63140	CSP41A__chloroplast stem-loop binding protein of 41 kDa	32575000	23118000	0.0378475	0.00108898	0.0287729	-5.11915
AT3G54110	ATPUMP1_ATUCP1_PUMP1_UCP_UCP1__plant uncoupling mitochondrial protein 1	17731000	12580000	0.0206009	0.000592586	0.028765	-5.11954
ATCG00810	RPL22__ribosomal protein L22	60383000	42685000	0.0701565	0.00201069	0.0286601	-5.12481
AT4G37930	SHM1_SHMT1_STM__serine transhydroxymethyltransferase 1	111790000	78562000	0.129884	0.00370069	0.0284923	-5.13329
AT3G61820	Eukaryotic aspartyl protease family protein	67995000	47409000	0.0790006	0.00223322	0.0282684	-5.14467
AT3G56340	RPS26e__Ribosomal protein S26e family protein	32205000	21800000	0.0374177	0.0010269	0.0274442	-5.18736
ATCG00280	PSBC__photosystem II reaction center protein C	215870000	145490000	0.25081	0.00685336	0.0273249	-5.19364
AT3G54090	FLN1__fructokinase-like 1	15292000	10268000	0.0177671	0.000483678	0.0272232	-5.19902
AT2G30620	H1.2__winged-helix DNA-binding transcription factor family protein	422900000	283920000	0.49135	0.0133742	0.0272192	-5.19923
AT2G33800	EMB3113_PRPS5_RPS5_SCA1__Ribosomal protein S5 family protein	48877000	32624000	0.0567882	0.00153677	0.0270614	-5.20762
AT4G18100	Ribosomal protein L32e	12852000	8523200	0.0149322	0.000401489	0.0268874	-5.21692
AT2G21330	AtFBA1_FBA1__fructose-bisphosphate aldolase 1	42980000	28384000	0.0499367	0.00133704	0.0267747	-5.22299
AT3G45140	ATLOX2_LOX2__lipoxygenase 2	99141000	65082000	0.115188	0.00306571	0.0266149	-5.23162
AT1G07930	GTP binding Elongation factor Tu family protein	1619800000	1060800000	1.88198	0.0499694	0.0265515	-5.23506
AT5G13650	SVR3__elongation factor family protein	16009000	10400000	0.0186002	0.000489896	0.0263382	-5.2467
ATCG01240	RPS7.2__ribosomal protein S7	76301000	49563000	0.088651	0.00233468	0.0263357	-5.24684
AT5G19760	Mitochondrial substrate carrier family protein	52628000	33954000	0.0611463	0.00159942	0.0261572	-5.25665
AT3G07220	AtFHA2_FHA2__SMAD/FHA domain-containing protein	12189000	7832000	0.0141619	0.000368929	0.0260508	-5.26253
AT1G74470	Pyridine nucleotide-disulphide oxidoreductase family protein	31058000	19852000	0.036085	0.000935136	0.0259148	-5.27008
AT1G04410	c-NAD-MDH1__Lactate/malate dehydrogenase family protein	63952000	40870000	0.0743032	0.0019252	0.02591	-5.27035
AT3G60750	AtTKL1_TKL1__Transketolase	519470000	327480000	0.603551	0.0154261	0.0255589	-5.29003
AT1G56110	NOP56__homolog of nucleolar protein NOP56	352460000	220630000	0.409509	0.0103929	0.0253789	-5.30023
AT3G44890	RPL9__ribosomal protein L9	32955000	20554000	0.038289	0.000968204	0.0252867	-5.30548
AT1G01300	Eukaryotic aspartyl protease family protein	95314000	58340000	0.110741	0.00274813	0.0248157	-5.3326
ATCG00490	RBCL__ribulose-bisphosphate carboxylases	4779900000	2921700000	5.55357	0.137628	0.0247819	-5.33457
AT1G11860	Glycine cleavage T-protein family	86855000	52194000	0.100913	0.00245862	0.0243637	-5.35912
AT3G13920	EIF4A1_RH4_TIF4A1__eukaryotic translation initiation factor 4A1	605470000	363780000	0.70347	0.017136	0.0243592	-5.35939
AT3G51600	LTP5__lipid transfer protein 5	256890000	154040000	0.29847	0.00725611	0.024311	-5.36224
AT2G36160	Ribosomal protein S11 family protein	99972000	59817000	0.116153	0.0028177	0.0242585	-5.36537
AT5G10450	14-3-3lambda_AFT1_GRF6__G-box regulating factor 6	40560000	23848000	0.047125	0.00112337	0.0238381	-5.39059
AT5G15200	Ribosomal protein S4	144020000	84038000	0.167331	0.00395864	0.0236576	-5.40155
AT5G14040	MPT3_PHT3;1__phosphate transporter 3;1	67597000	39346000	0.0785381	0.00185341	0.0235988	-5.40514
AT4G00100	ATRPS13A_PFL2_RPS13_RPS13A__ribosomal protein S13A	28083000	16267000	0.0326285	0.000766263	0.0234845	-5.41215
AT1G56190	cPGK2_PGK2__Phosphoglycerate kinase family protein	72846000	42167000	0.0846367	0.00198629	0.0234684	-5.41313
ATCG00120	ATPA__ATP synthase subunit alpha	507550000	293360000	0.589701	0.0138188	0.0234336	-5.41528
AT5G44020	HAD superfamily, subfamily IIIB acid phosphatase	1038000000	599840000	1.20601	0.0282557	0.0234291	-5.41556
AT1G20010	TUB5__tubulin beta-5 chain	21106000	12013000	0.0245222	0.000565877	0.0230761	-5.43746
AT1G22780	PFL_PFL1_RPS18A__Ribosomal protein S13/S18 family	68259000	38282000	0.0793073	0.00180329	0.022738	-5.45875
AT1G54270	EIF4A-2__eif4a-2	48150000	26916000	0.0559435	0.00126789	0.0226637	-5.46347
AT5G18380	Ribosomal protein S5 domain 2-like superfamily protein	78101000	43625000	0.0907423	0.00205497	0.0226462	-5.46458
AT5G26742	AtRH3_emb1138_RH3__DEAD box RNA helicase (RH3)	153080000	85374000	0.177857	0.00402157	0.0226112	-5.46682
AT1G07320	EMB2784_PRPL4_RPL4__ribosomal protein L4	37440000	20750000	0.0435	0.000977437	0.0224698	-5.47587
AT3G05060	NOP56-like pre RNA processing ribonucleoprotein	247890000	137310000	0.288013	0.00646804	0.0224574	-5.47666
AT5G10360	EMB3010_RPS6B__Ribosomal protein S6e	79446000	43993000	0.092305	0.00207231	0.0224506	-5.4771
AT4G31700	AtRPS6_RPS6_RPS6A__ribosomal protein S6	17250000	9489600	0.0200421	0.000447011	0.0223037	-5.48658
ATCG01310	RPL2.2__ribosomal protein L2	111680000	60998000	0.129756	0.00287333	0.0221441	-5.49694
AT1G33120	Ribosomal protein L6 family	112250000	61164000	0.130419	0.00288115	0.0220916	-5.50036
AT1G65930	cICDH__cytosolic NADP+-dependent isocitrate dehydrogenase	34481000	18779000	0.040062	0.000884592	0.0220805	-5.50108
AT1G59359	Ribosomal protein S5 family protein	65235000	35399000	0.0757938	0.00166748	0.0220002	-5.50634
AT5G52470	ATFBR1_ATFIB1_FBR1_FIB1_SKIP7__fibrillarin 1	258180000	139800000	0.299969	0.00658533	0.0219534	-5.50941
AT4G27440	PORB__protochlorophyllide oxidoreductase B	21257000	11506000	0.0246976	0.000541994	0.0219452	-5.50995
AT2G42740	RPL16A__ribosomal protein large subunit 16A	54096000	29241000	0.0628519	0.00137741	0.0219151	-5.51193
AT1G13440	GAPC-2_GAPC2__glyceraldehyde-3-phosphate dehydrogenase C2	243950000	131850000	0.283435	0.00621084	0.0219127	-5.51209
AT5G17920	ATCIMS_ATMETS_ATMS1__Cobalamin-independent synthase family protein	166880000	90021000	0.193891	0.00424047	0.0218704	-5.51488
AT3G01500	ATBCA1_ATSABP3_CA1_SABP3__carbonic anhydrase 1	406320000	218710000	0.472086	0.0103024	0.0218232	-5.518
AT5G27850	RPL18C__Ribosomal protein L18e/L15 superfamily protein	78450000	42121000	0.0911478	0.00198413	0.0217682	-5.52163
AT2G21390	Coatomer, alpha subunit	148830000	79528000	0.172919	0.0037462	0.0216644	-5.52853
ATCG00800	RPS3__structural constituent of ribosome	150350000	80271000	0.174685	0.0037812	0.0216457	-5.52977
ATCG00780	RPL14__ribosomal protein L14	61167000	32612000	0.0710674	0.0015362	0.0216161	-5.53175
AT3G55440	ATCTIMC_CYTOTPI_TPI__triosephosphate isomerase	39318000	20933000	0.045682	0.000986057	0.0215853	-5.53381
AT2G21660	ATGRP7_CCR2_GR-RBP7_GRP7_RBGA3__cold, circadian rhythm, and rna binding 2	23112000	12296000	0.0268529	0.000579208	0.0215697	-5.53485
ATCG00540	PETA__photosynthetic electron transfer A	48405000	25710000	0.0562398	0.00121108	0.0215342	-5.53723
AT5G19370	rhodanese-like domain-containing protein / PPIC-type PPIASE domain-containing protein	29418000	15575000	0.0341796	0.000733666	0.0214651	-5.54187
AT4G18480	CH-42_CH42_CHL11_CHLI-1_CHLI1_LOST1__P-loop containing nucleoside triphosphate hydrolases superfamily protein	50468000	26691000	0.0586367	0.00125729	0.021442	-5.54341
AT4G24280	cpHsc70-1__chloroplast heat shock protein 70-1	22005000	11623000	0.0255667	0.000547506	0.0214148	-5.54525
AT4G09000	GF14 CHI_GRF1__general regulatory factor 1	164770000	86980000	0.191439	0.00409723	0.0214022	-5.5461
AT2G28000	CH-CPN60A_CPN60A_Cpn60alpha1_CPNA1_SLP__chaperonin-60alpha	83449000	43937000	0.0969559	0.00206967	0.0213465	-5.54986
ATCG00480	AthCF1beta_ATPB_CF1beta_PB__ATP synthase subunit beta	549130000	287720000	0.638011	0.0135532	0.0212428	-5.55688
AT1G09640	Translation elongation factor EF1B, gamma chain	29443000	15409000	0.0342086	0.000725847	0.0212183	-5.55855
ATCG00770	RPS8__ribosomal protein S8	87830000	45870000	0.102046	0.00216072	0.021174	-5.56156
AT5G04280	AtRZ-1c_RBGB3_RZ-1c__RNA-binding (RRM/RBD/RNP motifs) family protein with retrovirus zinc finger-like domain	114480000	58908000	0.13301	0.00277488	0.0208623	-5.58296
AT3G08580	AAC1__ADP/ATP carrier 1	1333300000	685770000	1.54911	0.0323035	0.020853	-5.5836
AT1G75040	PR-5_PR5__pathogenesis-related gene 5	34786000	17857000	0.0404164	0.000841161	0.0208124	-5.58642
AT4G15000	Ribosomal L27e protein family	47797000	24478000	0.0555334	0.00115305	0.0207631	-5.58983
AT3G42790	AL3__alfin-like 3	16475000	8430200	0.0191416	0.000397108	0.0207458	-5.59104
ATCG00740	RPOA__RNA polymerase subunit alpha	27046000	13813000	0.0314236	0.000650667	0.0207063	-5.59379
ATCG00330	RPS14__chloroplast ribosomal protein S14	23377000	11905000	0.0271608	0.000560789	0.020647	-5.59792
AT1G68830	STN7__STT7 homolog STN7	146040000	74016000	0.169678	0.00348655	0.0205481	-5.60485
AT1G04040	HAD superfamily, subfamily IIIB acid phosphatase	728920000	369260000	0.846902	0.0173941	0.0205385	-5.60552
AT3G12780	PGK1__phosphoglycerate kinase 1	1484400000	748770000	1.72466	0.0352711	0.020451	-5.61168
AT3G09630	SAC56__Ribosomal protein L4/L1 family	99678000	50201000	0.115812	0.00236474	0.0204188	-5.61396
AT1G04530	TPR4__Tetratricopeptide repeat (TPR)-like superfamily protein	21635000	10842000	0.0251368	0.000510716	0.0203175	-5.62114
AT2G30950	FTSH2_VAR2__FtsH extracellular protease family	23142000	11575000	0.0268877	0.000545245	0.0202786	-5.6239
AT1G42970	GAPB__glyceraldehyde-3-phosphate dehydrogenase B subunit	653420000	324460000	0.759182	0.0152838	0.020132	-5.63437
AT5G56030	AtHsp90.2_ERD8_HSP81-2_HSP81.2_HSP90.2__heat shock protein 81-2	175850000	86768000	0.204313	0.00408724	0.0200048	-5.64351
AT5G38480	GRF3_RCI1__general regulatory factor 3	31117000	15273000	0.0361536	0.00071944	0.0198996	-5.65112
AT3G63460	SEC31B__transducin family protein / WD-40 repeat family protein	22202000	10886000	0.0257956	0.000512789	0.019879	-5.65261
AT4G02520	ATGSTF2_ATPM24_ATPM24.1_GST2_GSTF2__glutathione S-transferase PHI 2	264810000	129180000	0.307672	0.00608507	0.0197778	-5.65997
AT3G18780	ACT2_DER1_ENL2_FIZ2_LSR2__actin 2	421480000	205350000	0.4897	0.00967309	0.0197531	-5.66178
AT2G31610	Ribosomal protein S3 family protein	99189000	48252000	0.115244	0.00227293	0.0197228	-5.66399
AT2G43030	PRPL3__Ribosomal protein L3 family protein	84865000	40972000	0.0986011	0.00193	0.0195738	-5.67493
AT3G06510	ATSFR2_SFR2__Glycosyl hydrolase superfamily protein	199270000	96166000	0.231524	0.00452994	0.0195658	-5.67552
AT3G10270	GYRB1__DNA GYRASE B1	24478000	11808000	0.02844	0.00055622	0.0195577	-5.67612
AT4G35100	PIP2;7_PIP3_PIP3A_SIMIP__plasma membrane intrinsic protein 3	54539000	26221000	0.0633666	0.00123515	0.0194921	-5.68096
AT1G15690	AtAVP1_ATAVP3_AtVHP1;1_AVP-3_AVP1_FUGU5_VHP1__Inorganic H pyrophosphatase family protein	69844000	33405000	0.0811488	0.00157356	0.019391	-5.68847
AT4G25210	DNA-binding storekeeper protein-related transcriptional regulator	261990000	124750000	0.304395	0.0058764	0.0193051	-5.69487
AT1G48920	ATNUC-L1_NUC-L1_NUC1_PARL1__nucleolin like 1	249200000	118650000	0.289535	0.00558905	0.0193035	-5.69499
AT1G70730	PGM2__Phosphoglucomutase/phosphomannomutase family protein	26912000	12632000	0.0312679	0.000595035	0.0190302	-5.71557
AT3G20820	Leucine-rich repeat (LRR) family protein	376310000	175910000	0.437219	0.00828631	0.0189523	-5.72148
AT1G16880	ACR11__uridylyltransferase-related	31938000	14918000	0.0371074	0.000702718	0.0189374	-5.72262
AT3G48870	ATCLPC_ATHSP93-III_ClpC2_HSP93-III__Clp ATPase	16367000	7625800	0.0190161	0.000359216	0.0188901	-5.72623
AT3G17390	AtSAMS3_MAT4_MTO3_SAMS3__S-adenosylmethionine synthetase family protein	205550000	95692000	0.23882	0.00450761	0.0188745	-5.72742
AT3G52500	Eukaryotic aspartyl protease family protein	117670000	53836000	0.136716	0.00253596	0.0185492	-5.7525
AT1G49750	Leucine-rich repeat (LRR) family protein	277160000	126350000	0.322021	0.00595176	0.0184826	-5.75769
AT2G42600	ATPPC2_PPC2__phosphoenolpyruvate carboxylase 2	17830000	8064900	0.0207159	0.0003799	0.0183385	-5.76898
AT5G63420	AtRNJ_emb2746__RNA-metabolising metallo-beta-lactamase family protein	59108000	26719000	0.0686751	0.00125861	0.018327	-5.76989
AT3G13570	At-SCL30A_SCL30A__SC35-like splicing factor 30A	21094000	9506700	0.0245082	0.000447817	0.0182721	-5.77422
AT1G12900	GAPA-2__glyceraldehyde 3-phosphate dehydrogenase A subunit 2	108660000	48833000	0.126248	0.0023003	0.0182205	-5.77829
AT5G19770	TUA3__tubulin alpha-3	66157000	29277000	0.0768651	0.0013791	0.0179419	-5.80052
AT5G64040	PSAN__photosystem I reaction center subunit PSI-N, chloroplast, putative / PSI-N, putative (PSAN)	20944000	9247500	0.024334	0.000435607	0.0179012	-5.8038
AT3G18035	HON4__winged-helix DNA-binding transcription factor family protein	308950000	136180000	0.358956	0.00641481	0.0178707	-5.80626
AT1G33240	AT-GTL1_ATGTL1_GTL1__GT-2-like 1	53915000	23660000	0.0626416	0.00111451	0.0177919	-5.81264
AT1G55490	CPN60B_Cpn60beta1_CPNB1_LEN1__chaperonin 60 beta	185840000	80352000	0.21592	0.00378501	0.0175297	-5.83405
AT5G64420	DNA polymerase V family	50886000	21916000	0.0591223	0.00103236	0.0174614	-5.83968
AT1G09340	CRB_CSP41B_HIP1.3__chloroplast RNA binding	236940000	100960000	0.275291	0.00475576	0.0172754	-5.85514
AT1G76890	AT-GT2_GT2__Duplicated homeodomain-like superfamily protein	29627000	12454000	0.0344224	0.00058665	0.0170427	-5.8747
AT2G27530	PGY1__Ribosomal protein L1p/L10e family	37096000	15591000	0.0431003	0.00073442	0.0170398	-5.87495
AT5G58290	RPT3__regulatory particle triple-A ATPase 3	37324000	15682000	0.0433652	0.000738706	0.0170345	-5.87539
AT1G78900	VHA-A__vacuolar ATP synthase subunit A	120470000	50601000	0.139969	0.00238358	0.0170293	-5.87584
AT2G39730	RCA__rubisco activase	2455100000	1028700000	2.85248	0.0484573	0.0169878	-5.87936
AT3G25920	RPL15__ribosomal protein L15	48058000	20028000	0.0558366	0.000943426	0.0168962	-5.88716
AT5G23060	CaS__calcium sensing receptor	441760000	183360000	0.513263	0.00863724	0.0168281	-5.89298
AT4G35250	HCF244__NAD(P)-binding Rossmann-fold superfamily protein	67841000	27900000	0.0788216	0.00131424	0.0166736	-5.90629
AT1G71500	LIL8_PSB33__Rieske (2Fe-2S) domain-containing protein	75266000	30592000	0.0874484	0.00144105	0.0164788	-5.92324
AT3G44110	ATJ_ATJ3_J3__DNAJ homologue 3	89964000	36377000	0.104525	0.00171355	0.0163936	-5.93072
AT5G50920	ATHSP93-V_CLPC_CLPC1_DCA1_HSP93-V__CLPC homologue 1	968590000	388390000	1.12536	0.0182953	0.0162572	-5.94278
AT2G47730	ATGSTF5_ATGSTF8_GST6_GSTF8__glutathione S-transferase phi 8	97184000	38893000	0.112914	0.00183207	0.0162253	-5.94561
AT2G37270	ATRPS5B_RPS5B__ribosomal protein 5B	56388000	22520000	0.0655149	0.00106081	0.0161919	-5.94858
AT1G08520	ALB-1V_ALB1_CHLD_PDE166_V157__ALBINA 1	89487000	35537000	0.103971	0.00167398	0.0161005	-5.95676
AT3G59970	MTHFR1__methylenetetrahydrofolate reductase 1	12164000	4819700	0.0141328	0.000227034	0.0160643	-5.96
AT2G34480	L18aB__Ribosomal protein L18ae/LX family protein	77304000	30495000	0.0898163	0.00143648	0.0159935	-5.96637
AT4G24780	PLL19__Pectin lyase-like superfamily protein	100180000	39379000	0.116395	0.00185496	0.0159368	-5.9715
AT5G46110	APE2_TPT__Glucose-6-phosphate/phosphate translocator-related	47960000	18806000	0.0557227	0.000885864	0.0158977	-5.97504
AT3G53420	AtPIP2;1_PIP2_PIP2;1_PIP2A__plasma membrane intrinsic protein 2A	252830000	97885000	0.293753	0.00461091	0.0156966	-5.99341
ATCG00130	ATPF__ATPase, F0 complex, subunit B/B', bacterial/chloroplast	26209000	10053000	0.0304511	0.00047355	0.0155511	-6.00684
AT1G15820	CP24_LHCB6__light harvesting complex photosystem II subunit 6	382660000	146760000	0.444597	0.00691318	0.0155493	-6.007
AT5G55190	ATRAN3_RAN3__RAN GTPase 3	74161000	28385000	0.0861646	0.00133709	0.0155178	-6.00993
AT2G39800	ATP5CS_P5CS1__delta1-pyrroline-5-carboxylate synthase 1	94274000	35814000	0.109533	0.00168703	0.015402	-6.02074
AT5G46290	KAS1_KASI__3-ketoacyl-acyl carrier protein synthase I	47496000	17957000	0.0551836	0.000845871	0.0153283	-6.02766
AT4G15900	PRL1__pleiotropic regulatory locus 1	78740000	29740000	0.0914847	0.00140091	0.0153131	-6.02909
AT3G45030	Ribosomal protein S10p/S20e family protein	62280000	23283000	0.0723605	0.00109675	0.0151568	-6.04389
AT2G45960	ATHH2_PIP1;2_PIP1B_TMP-A__plasma membrane intrinsic protein 1B	115340000	42850000	0.134009	0.00201847	0.0150622	-6.05292
AT1G09100	RPT5B__26S proteasome AAA-ATPase subunit RPT5B	48971000	18082000	0.0568974	0.000851759	0.0149701	-6.06177
AT5G07090	Ribosomal protein S4 (RPS4A) family protein	184250000	67959000	0.214072	0.00320123	0.014954	-6.06333
AT3G52880	ATMDAR1_MDAR1__monodehydroascorbate reductase 1	17998000	6579100	0.0209111	0.000309911	0.0148204	-6.07627
AT3G52930	AtFBA8_FBA8__Aldolase superfamily protein	115320000	42092000	0.133986	0.00198276	0.0147983	-6.07842
AT3G57260	AtBG2_AtPR2_BG2_BGL2_GNS2_PR-2_PR2__beta-1,3-glucanase 2	32420000	11807000	0.0376675	0.000556173	0.0147654	-6.08164
AT1G44575	CP22_NPQ4_PSBS__Chlorophyll A-B binding family protein	119100000	42954000	0.138377	0.00202336	0.0146221	-6.09571
AT5G14320	EMB3137__Ribosomal protein S13/S18 family	46063000	16604000	0.0535187	0.000782138	0.0146143	-6.09648
AT1G17220	FUG1__Translation initiation factor 2, small GTP-binding protein	42765000	15260000	0.0496869	0.000718828	0.0144672	-6.11107
ATCG00160	RPS2__ribosomal protein S2	74371000	26490000	0.0864086	0.00124782	0.0144409	-6.11369
AT1G14320	RPL10_RPL10A_SAC52__Ribosomal protein L16p/L10e family protein	29748000	10544000	0.034563	0.000496679	0.0143703	-6.12077
AT4G40030	H3.3_HTR4__Histone superfamily protein	3845300000	1355500000	4.46769	0.0638513	0.0142918	-6.12867
AT4G04640	ATPC1__ATPase, F1 complex, gamma subunit protein	122840000	43288000	0.142723	0.0020391	0.0142871	-6.12914
AT3G46780	PTAC16__plastid transcriptionally active 16	1270300000	444260000	1.47591	0.020927	0.0141791	-6.14009
AT5G22880	H2B_HTB2__histone B2	4370000000	1516900000	5.07732	0.0714541	0.0140732	-6.15091
AT2G18020	EMB2296__Ribosomal protein L2 family	120210000	41482000	0.139667	0.00195403	0.0139906	-6.1594
ATCG00790	RPL16__ribosomal protein L16	111880000	38286000	0.129989	0.00180348	0.0138741	-6.17146
AT3G04840	Ribosomal protein S3Ae	62707000	21373000	0.0728567	0.00100678	0.0138187	-6.17724
AT5G20290	Ribosomal protein S8e family protein	67623000	22941000	0.0785684	0.00108064	0.0137542	-6.18398
ATCG00750	RPS11__ribosomal protein S11	45549000	15445000	0.0529215	0.000727543	0.0137476	-6.18468
AT3G26650	GAPA_GAPA-1__glyceraldehyde 3-phosphate dehydrogenase A subunit	1091800000	364370000	1.26852	0.0171638	0.0135306	-6.20763
AT1G76030	AtVAB1_VAB1__ATPase, V1 complex, subunit B protein	61403000	20273000	0.0713416	0.000954967	0.0133858	-6.22315
AT5G14780	AtFDH1_FDH__formate dehydrogenase	50259000	16588000	0.0583938	0.000781384	0.0133813	-6.22364
AT1G74060	Ribosomal protein L6 family protein	47259000	15380000	0.0549083	0.000724481	0.0131944	-6.24393
AT5G08450	HDC1_RXT3-like	71054000	22805000	0.0825547	0.00107424	0.0130124	-6.26396
AT5G47690	AtPDS5A_PDS5_PDS5A__binding	502040000	159460000	0.583299	0.00751142	0.0128775	-6.27901
AT3G25520	ATL5_OLI5_PGY3_RPL5A__ribosomal protein L5	126020000	38958000	0.146417	0.00183513	0.0125336	-6.31806
AT3G11964	RRP5__RNA binding;RNA binding	41811000	12917000	0.0485785	0.00060846	0.0125253	-6.31901
ATCG00020	PSBA__photosystem II reaction center protein A	98695000	29885000	0.11467	0.00140774	0.0122765	-6.34795
AT2G18960	AHA1_HA1_OST2_PMA__H(+)-ATPase 1	470550000	137740000	0.546713	0.00648829	0.0118678	-6.3968
AT4G17390	Ribosomal protein L23/L15e family protein	167280000	48640000	0.194356	0.00229121	0.0117887	-6.40645
AT2G34420	LHB1B2_LHCB1.5__photosystem II light harvesting complex gene B1B2	789830000	229520000	0.917671	0.0108116	0.0117816	-6.40732
AT5G46800	BOU__Mitochondrial substrate carrier family protein	65577000	18755000	0.0761912	0.000883461	0.0115953	-6.43031
AT4G20360	ATRAB8D_ATRABE1B_RABE1b__RAB GTPase homolog E1B	4135300000	1162600000	4.80463	0.0547647	0.0113983	-6.45504
AT2G36530	ENO2_LOS2__Enolase	40716000	11348000	0.0473062	0.000534552	0.0112998	-6.46756
AT5G14740	BETA CA2_CA18_CA2__carbonic anhydrase 2	259350000	72229000	0.301328	0.00340237	0.0112913	-6.46865
AT3G03920	H/ACA ribonucleoprotein complex, subunit Gar1/Naf1 protein	84727000	23533000	0.0984408	0.00110853	0.0112609	-6.47254
AT2G30870	ATGSTF10_ATGSTF4_ERD13_GSTF10__glutathione S-transferase PHI 10	28594000	7876800	0.0332222	0.00037104	0.0111684	-6.48443
AT5G08670	ATP synthase alpha/beta family protein	101300000	27871000	0.117696	0.00131287	0.0111548	-6.4862
AT4G38130	ATHD1_ATHDA19_HD1_HDA1_HDA19_RPD3A__histone deacetylase 1	50646000	13804000	0.0588435	0.000650243	0.0110504	-6.49976
AT1G61730	DNA-binding storekeeper protein-related transcriptional regulator	207950000	56667000	0.241608	0.00266932	0.0110481	-6.50005
AT4G16143	IMPA-2__importin alpha isoform 2	83905000	22842000	0.0974857	0.00107598	0.0110373	-6.50147
AT5G30510	ARRPS1_PRPS1_RPS1__ribosomal protein S1	131580000	35594000	0.152877	0.00167667	0.0109674	-6.51063
AT5G02560	h2a.w.12_HTA12__histone H2A 12	148900000	39586000	0.173001	0.00186471	0.0107786	-6.53568
AT4G02930	GTP binding Elongation factor Tu family protein	29042000	7671300	0.0337427	0.000361359	0.0107093	-6.545
AT3G57150	AtCBF5_AtNAP57_CBF5_NAP57__homologue of NAP57	423400000	111460000	0.491931	0.00525037	0.010673	-6.54989
AT1G55210	Disease resistance-responsive (dirigent-like protein) family protein	46216000	12068000	0.0536965	0.000568468	0.0105867	-6.5616
AT3G22890	APS1_ATPS1__ATP sulfurylase 1	108990000	28300000	0.126631	0.00133308	0.0105273	-6.56972
AT5G08180	Ribosomal protein L7Ae/L30e/S12e/Gadd45 family protein	52575000	13432000	0.0610847	0.000632719	0.0103581	-6.5931
AT3G06400	CHR11__chromatin-remodeling protein 11	246520000	62508000	0.286421	0.00294446	0.0102802	-6.60399
AT2G30860	ATGSTF7_ATGSTF9_GLUTTR_GSTF9__glutathione S-transferase PHI 9	61492000	15547000	0.071445	0.000732347	0.0102505	-6.60816
AT1G48620	HON5__high mobility group A5	365560000	92255000	0.424729	0.00434571	0.0102317	-6.61081
AT5G27670	h2a.w.7_HTA7__histone H2A 7	2805400000	705750000	3.25948	0.0332446	0.0101994	-6.61538
AT1G52740	H2A.Z_HTA9__histone H2A protein 9	227220000	56625000	0.263997	0.00266734	0.0101037	-6.62898
AT1G05190	EMB2394_RPL6__Ribosomal protein L6 family	47976000	11886000	0.0557413	0.000559894	0.0100445	-6.63745
AT5G42020	BIP_BIP2__Heat shock protein 70 (Hsp 70) family protein	96369000	23844000	0.111967	0.00112318	0.0100313	-6.63934
AT1G07660	Histone superfamily protein	12841000000	3163800000	14.9194	0.149032	0.00998912	-6.64543
ATCG00380	RPS4__chloroplast ribosomal protein S4	124290000	30160000	0.144407	0.0014207	0.00983813	-6.6674
AT1G16720	HCF173__high chlorophyll fluorescence phenotype 173	121090000	29080000	0.140689	0.00136982	0.00973651	-6.68238
AT4G10340	LHCB5__light harvesting complex of photosystem II 5	272590000	64977000	0.316711	0.00306077	0.00966422	-6.69313
AT2G44640		29076000	6586600	0.0337822	0.000310264	0.00918425	-6.76662
AT3G08530	AtCHC2_CHC2__Clathrin, heavy chain	417490000	92670000	0.485064	0.00436526	0.00899933	-6.79597
AT3G54890	LHCA1__photosystem I light harvesting complex gene 1	129380000	28572000	0.150321	0.00134589	0.00895346	-6.80334
AT1G59870	ABCG36_ATABCG36_ATPDR8_PDR8_PEN3__ABC-2 and Plant PDR ABC-type transporter family protein	264690000	57783000	0.307532	0.00272189	0.00885074	-6.81999
AT1G79350	EMB1135_FGT1__RING/FYVE/PHD zinc finger superfamily protein	87238000	18893000	0.101358	0.000889962	0.00878036	-6.8315
AT1G72150	PATL1__PATELLIN 1	106760000	23087000	0.12404	0.00108752	0.00876751	-6.83362
AT5G03940	54CP_CPSRP54_FFC_SRP54CP__chloroplast signal recognition particle 54 kDa subunit	27948000	6025100	0.0324716	0.000283815	0.00874039	-6.83809
AT5G01530	LHCB4.1__light harvesting complex photosystem II	316160000	67205000	0.367333	0.00316572	0.00861811	-6.85841
AT4G26530	AtFBA5_FBA5__Aldolase superfamily protein	83730000	17633000	0.0972824	0.000830609	0.00853812	-6.87187
AT2G37190	Ribosomal protein L11 family protein	58028000	12186000	0.0674203	0.000574026	0.00851414	-6.87592
AT5G48620	Disease resistance protein (CC-NBS-LRR class) family	66337000	13929000	0.0770742	0.000656131	0.00851297	-6.87612
AT3G27925	DEG1_DEGP1__DegP protease 1	95523000	19866000	0.110984	0.000935795	0.00843179	-6.88995
AT3G10650	AtNUP1_NUP1	120110000	24789000	0.139551	0.0011677	0.00836753	-6.90098
AT5G62700	TUB3__tubulin beta chain 3	202990000	41283000	0.235846	0.00194465	0.00824544	-6.92219
AT2G06850	EXGT-A1_EXT_XTH4__xyloglucan endotransglucosylase/hydrolase 4	378950000	76294000	0.440286	0.00359386	0.00816255	-6.93676
AT3G10690	GYRA__DNA GYRASE A	47702000	9477500	0.055423	0.000446441	0.00805516	-6.95587
AT3G47470	CAB4_LHCA4__light-harvesting chlorophyll-protein complex I subunit A4	121520000	23935000	0.141189	0.00112747	0.00798551	-6.9684
AT1G80410	EMB2753_NAA15_OMA__tetratricopeptide repeat (TPR)-containing protein	31584000	5743800	0.0366961	0.000270564	0.00737309	-7.08352
ATCG00680	PSBB__photosystem II reaction center protein B	120520000	21641000	0.140027	0.00101941	0.00728007	-7.10183
AT1G06950	ATTIC110_TIC110__translocon at the inner envelope membrane of chloroplasts 110	186920000	33062000	0.217175	0.0015574	0.00717118	-7.12357
AT1G30360	ERD4_OSCA3.1__Early-responsive to dehydration stress protein (ERD4)	94675000	16396000	0.109999	0.00077234	0.00702134	-7.15404
AT1G80070	EMB14_EMB177_EMB33_PRP8_SUS2__Pre-mRNA-processing-splicing factor	694950000	117360000	0.807434	0.00552829	0.00684674	-7.19037
AT5G06320	NHL3__NDR1/HIN1-like 3	81801000	13031000	0.0950412	0.00061383	0.00645857	-7.27457
AT3G01290	AtHIR2_HIR2__SPFH/Band 7/PHB domain-containing membrane-associated protein family	189810000	30162000	0.220532	0.00142079	0.00644256	-7.27815
AT3G18080	BGLU44__B-S glucosidase 44	45105000	7126500	0.0524056	0.000335696	0.00640573	-7.28642
AT2G45640	ATSAP18_SAP18__SIN3 associated polypeptide P18	95436000	14719000	0.110883	0.000693344	0.00625293	-7.32125
AT4G01800	AGY1_AtcpSecA_SECA1__Albino or Glassy Yellow 1	81986000	12226000	0.0952561	0.00057591	0.00604591	-7.36982
AT1G31330	PSAF__photosystem I subunit F	204730000	30506000	0.237867	0.001437	0.00604117	-7.37096
AT1G27400	Ribosomal protein L22p/L17e family protein	39665000	5784000	0.0460851	0.000272457	0.00591205	-7.40213
AT5G55220	TIG1__trigger factor type chaperone family protein	58859000	8487500	0.0683858	0.000399807	0.00584634	-7.41825
AT1G59610	ADL3_CF1_DL3_DRP2B__dynamin-like 3	147640000	21283000	0.171537	0.00100254	0.00584448	-7.41871
AT3G08940	LHCB4.2__light harvesting complex photosystem II	359350000	49790000	0.417514	0.00234538	0.00561748	-7.47586
AT5G35970	P-loop containing nucleoside triphosphate hydrolases superfamily protein	101500000	13860000	0.117929	0.00065288	0.00553623	-7.49688
AT1G72610	ATGER1_GER1_GLP1__germin-like protein 1	3854800000	517580000	4.47873	0.0243808	0.00544368	-7.5212
AT1G01320	REC1__Tetratricopeptide repeat (TPR)-like superfamily protein	52093000	6910100	0.0605247	0.000325503	0.00537802	-7.53871
AT2G33530	scpl46__serine carboxypeptidase-like 46	86951000	11239000	0.101025	0.000529417	0.00524047	-7.57609
AT3G43240	ARID/BRIGHT DNA-binding domain-containing protein	54514000	7006500	0.0633376	0.000330044	0.00521087	-7.58426
AT3G49430	At-SR34a_SR34a_SRp34a__SER/ARG-rich protein 34A	201600000	25642000	0.234231	0.00120788	0.00515678	-7.59931
ATCG00170	RPOC2__DNA-directed RNA polymerase family protein	54000000	6521100	0.0627404	0.000307179	0.00489603	-7.67417
AT2G46020	ATBRM_BRM_CHA2_CHR2__transcription regulatory protein SNF2, putative	78302000	8873000	0.0909758	0.000417966	0.00459425	-7.76595
AT2G38040	CAC3__acetyl Co-enzyme a carboxylase carboxyltransferase alpha subunit	103750000	11585000	0.120543	0.000545716	0.00452715	-7.78718
AT4G11420	ATEIF3A-1_ATTIF3A1_EIF3A_EIF3A-1_TIF3A1__eukaryotic translation initiation factor 3A	47029000	4561000	0.054641	0.000214848	0.00393198	-7.99053
AT5G64270	splicing factor, putative	104290000	9820200	0.12117	0.000462584	0.00381764	-8.0331
AT2G24590	At-RSZ22a_RSZ22a__RNA recognition motif and CCHC-type zinc finger domains containing protein	181940000	17047000	0.211389	0.000803005	0.00379872	-8.04027
AT3G46740	MAR1_TOC75_TOC75-III__translocon at the outer envelope membrane of chloroplasts 75-III	150200000	13826000	0.174511	0.000651279	0.00373202	-8.06583
AT1G77180	SKIP__chromatin protein family	125400000	11146000	0.145697	0.000525037	0.00360362	-8.11634
AT4G02510	ATTOC159_PPI2_TOC159_TOC160_TOC86__translocon at the outer envelope membrane of chloroplasts 159	76842000	6770900	0.0892795	0.000318946	0.00357244	-8.12887
AT5G41770	crooked neck protein, putative / cell cycle protein, putative	105730000	8870900	0.122843	0.000417867	0.00340163	-8.19956
AT3G42170	DAYSLEEPER__BED zinc finger ;hAT family dimerisation domain	103330000	8621600	0.120055	0.000406124	0.00338282	-8.20756
AT1G52360	Coatomer, beta' subunit	66043000	5487700	0.0767326	0.0002585	0.00336884	-8.21353
ATCG01130	TIC214_YCF1.2__Ycf1 protein	81592000	6552600	0.0947984	0.000308663	0.00325599	-8.26269
AT5G58230	ATMSI1_MEE70_MSI1__Transducin/WD40 repeat-like superfamily protein	100340000	7706500	0.116581	0.000363018	0.00311387	-8.32708
AT5G25460	DGR2__Protein of unknown function, DUF642	391240000	28499000	0.454566	0.00134246	0.00295327	-8.40347
AT5G28740	Tetratricopeptide repeat (TPR)-like superfamily protein	209480000	15048000	0.243386	0.000708842	0.00291242	-8.42357
AT2G33340	MAC3B__MOS4-associated complex 3B	405250000	26829000	0.470843	0.00126379	0.0026841	-8.54135
AT1G06220	CLO_GFA1_MEE5__Ribosomal protein S5/Elongation factor G/III/V family protein	523550000	33349000	0.608291	0.00157092	0.00258251	-8.59701
AT5G40480	EMB3012__embryo defective 3012	360760000	20560000	0.419152	0.000968487	0.00231059	-8.75753
AT1G09770	ATCDC5_ATMYBCDC5_CDC5__cell division cycle 5	253230000	13800000	0.294217	0.000650054	0.00220943	-8.82211
AT1G04510	MAC3A__MOS4-associated complex 3A	186210000	10093000	0.21635	0.000475435	0.00219753	-8.8299
AT5G67630	P-loop containing nucleoside triphosphate hydrolases superfamily protein	188040000	9195100	0.218476	0.000433139	0.00198255	-8.97843
AT1G20960	BRR2_emb1507__U5 small nuclear ribonucleoprotein helicase, putative	779620000	36304000	0.905808	0.00171011	0.00188794	-9.04897
AT1G61520	LHCA3__photosystem I light harvesting complex gene 3	497530000	21530000	0.578059	0.00101418	0.00175445	-9.15476
AT5G46070	GBPL3__Guanylate-binding family protein	492140000	20083000	0.571797	0.000946017	0.00165446	-9.23942
AT3G14310	ATPME3_OZS2_PME3__pectin methylesterase 3	839910000	33992000	0.975857	0.00160121	0.00164082	-9.25137
AT5G15020	SNL2__SIN3-like 2	61734000	2272700	0.0717262	0.000107056	0.00149257	-9.38799
AT1G71695	Peroxidase superfamily protein	324600000	8483700	0.377139	0.000399628	0.00105963	-9.88222
AT5G25980	BGLU37_TGG2__glucoside glucohydrolase 2	899470000	16461000	1.04506	0.000775402	0.000741971	-10.3964
AT1G67230	AtLINC1_CRWN1_KAKU2_LINC1__little nuclei1	548640000	9477500	0.637442	0.000446441	0.000700364	-10.4796
AT1G14850	NUP155__nucleoporin 155	375330000	6181200	0.43608	0.000291168	0.000667693	-10.5485
AT4G19410	AtPAE7_PAE7__Pectinacetylesterase family protein	501240000	7652500	0.58237	0.000360474	0.000618977	-10.6578
AT4G35800	NRPB1_RNA_POL_II_LS_RNA_POL_II_LSRNA_POL_II_LS_RPB1__RNA polymerase II large subunit	225480000	3177300	0.261976	0.000149668	0.000571304	-10.7735
AT5G65770	CRWN4_LINC4__little nuclei4	377850000	5288100	0.439008	0.000249098	0.000567411	-10.7833

## Sheet: Supplementary Table 1-3
Supplementary Table 1-3. LC-MS/MS analysis of isolated photobody sample three.
The average (μ) and standard deviation (σ) are calculated from the fitted normal distribution curve (μ = -6.2752 and σ = 1.4399). The input value of 0 is replaced with 1 for the division. The enrichment score of a protein is calculated by the normalized LFQ of a protein in a sorted sample by the normalized LFQ of the same protein in the pre-sorted nuclear extract input sample. Photobody component…
AGI	Annotation	LFQ_intensity_input_R3	LFQ_intensity_sample_R3	Normalized_LFQ_intensity_input_R3 (/ phyB)	Normalized_LFQ_intensity_sample_R3 (/ phyB)	Enrichment_Score_R3	LOG2 (Enrichment_score_R3)
AT5G35840	PHYC__phytochrome C	0	66559000	1.42074e-09	0.0034897	2.45626e+06	21.228
AT4G34550	PCHL	11932000	382740000	0.0169522	0.0200671	1.18374	0.243357
AT2G18790	HY3_OOP1_PHYB__phytochrome B	703860000	19073000000	1	1	1	0
AT2G16365	PCH1__F-box family protein	85205000	1926600000	0.121054	0.101012	0.834437	-0.261124
AT2G46340	SPA1__SPA (suppressor of phyA-105) protein family	6267400	115670000	0.00890433	0.00606459	0.681084	-0.554096
AT5G43630	TZP__zinc knuckle (CCHC-type) family protein	34804000	599530000	0.0494473	0.0314334	0.635695	-0.653593
AT4G18130	PHYE__phytochrome E	25926000	385100000	0.036834	0.0201908	0.548157	-0.867338
AT2G32950	ATCOP1_COP1_DET340_EMB168_FUS1__Transducin/WD40 repeat-like superfamily protein	14222000	190700000	0.0202057	0.00999843	0.494831	-1.01499
AT5G18190	AEL4_MLK1_PPK2__Protein kinase family protein	4069800	30018000	0.00578212	0.00157385	0.272192	-1.8773
AT3G13670	AEL2_MLK4_PPK1__Protein kinase family protein	35864000	258120000	0.0509533	0.0135333	0.265601	-1.91267
AT1G80490	TPR1__TOPLESS-related 1	17848000	76078000	0.0253573	0.00398878	0.157303	-2.66838
AT5G02490	AtHsp70-2_Hsp70-2__Heat shock protein 70 (Hsp 70) family protein	6325300	20958000	0.00898659	0.00109883	0.122275	-3.0318
AT5G09810	ACT7_AtACT7__actin 7	153930000	431800000	0.218694	0.0226393	0.103521	-3.27201
AT5G02500	AT-HSC70-1_AtHsp70-1_HSC70_HSC70-1_HSP70-1__heat shock cognate protein 70-1	393910000	663600000	0.559643	0.0347926	0.0621694	-4.00765
AT3G09440	Heat shock protein 70 (Hsp 70) family protein	25784000	40543000	0.0366323	0.00212568	0.0580274	-4.10712
AT2G35635	RUB2_UBQ7__ubiquitin 7	342910000	519110000	0.487185	0.027217	0.0558659	-4.16189
AT3G16370	GDSL-like Lipase/Acylhydrolase superfamily protein	60669000	69428000	0.0861947	0.00364012	0.0422314	-4.56554
AT1G48610	AT hook motif-containing protein	686080000	758370000	0.974739	0.0397614	0.0407919	-4.61557
AT1G20620	ATCAT3_CAT3_SEN2__catalase 3	160980000	176240000	0.22871	0.00924029	0.0404017	-4.62944
AT3G18520	ATHDA15_HDA15__histone deacetylase 15	21583000	22974000	0.0306638	0.00120453	0.0392819	-4.66999
AT1G09200	H3.1__Histone superfamily protein	2438200000	2272700000	3.46404	0.119158	0.0343985	-4.86151
AT1G50920	Nog1-1__Nucleolar GTP-binding protein	16297000	15089000	0.0231538	0.000791118	0.034168	-4.87121
AT2G33800	EMB3113_PRPS5_RPS5_SCA1__Ribosomal protein S5 family protein	58999000	53531000	0.0838221	0.00280664	0.0334833	-4.90042
AT4G00100	ATRPS13A_PFL2_RPS13_RPS13A__ribosomal protein S13A	21646000	19606000	0.0307533	0.00102795	0.0334256	-4.9029
ATCG00740	RPOA__RNA polymerase subunit alpha	18852000	16697000	0.0267837	0.000875426	0.032685	-4.93523
AT2G47990	EDA13_EDA19_SWA1__transducin family protein / WD-40 repeat family protein	7100000	5740100	0.0100872	0.000300954	0.0298352	-5.06684
AT4G13940	ATSAHH1_EMB1395_HOG1_MEE58_SAH1_SAHH1__S-adenosyl-L-homocysteine hydrolase	35964000	28793000	0.0510954	0.00150962	0.0295452	-5.08093
AT4G35090	CAT2__catalase 2	104490000	79574000	0.148453	0.00417208	0.0281037	-5.1531
AT3G22380	TIC__time for coffee	21864000	16437000	0.031063	0.000861794	0.0277434	-5.17171
AT5G11060	KNAT4__KNOTTED1-like homeobox gene 4	43264000	32413000	0.0614668	0.00169942	0.0276478	-5.17669
AT2G42740	RPL16A__ribosomal protein large subunit 16A	35331000	26095000	0.0501961	0.00136816	0.0272564	-5.19726
AT4G39200	Ribosomal protein S25 family protein	23444000	16477000	0.0333078	0.000863891	0.0259366	-5.26886
AT5G07090	Ribosomal protein S4 (RPS4A) family protein	103510000	72542000	0.14706	0.00380339	0.0258627	-5.27298
AT3G63400	Cyclophilin-like peptidyl-prolyl cis-trans isomerase family protein	30184000	20739000	0.0428835	0.00108735	0.0253559	-5.30154
AT4G18100	Ribosomal protein L32e	17913000	12142000	0.0254497	0.000636607	0.0250143	-5.3211
AT2G45770	CPFTSY_FRD4__signal recognition particle receptor protein, chloroplast (FTSY)	35129000	23787000	0.0499091	0.00124716	0.0249886	-5.32259
AT5G02560	h2a.w.12_HTA12__histone H2A 12	118560000	78900000	0.168443	0.00413674	0.0245587	-5.34762
AT1G07660	Histone superfamily protein	10001000000	6554500000	14.2088	0.343653	0.024186	-5.36969
AT3G01290	AtHIR2_HIR2__SPFH/Band 7/PHB domain-containing membrane-associated protein family	131320000	83942000	0.186571	0.00440109	0.0235893	-5.40572
AT5G02870	RPL4__Ribosomal protein L4/L1 family	38323000	23809000	0.0544469	0.00124831	0.0229271	-5.4468
AT5G20010	ATRAN1_RAN-1_RAN1__RAS-related nuclear protein-1	39524000	24236000	0.0561532	0.0012707	0.0226291	-5.46568
AT3G09630	SAC56__Ribosomal protein L4/L1 family	112380000	68007000	0.159662	0.00356562	0.0223322	-5.48473
AT1G33120	Ribosomal protein L6 family	63349000	38243000	0.0900023	0.00200509	0.0222782	-5.48823
AT4G01310	PRPL5__Ribosomal L5P family protein	48083000	28947000	0.0683133	0.0015177	0.0222167	-5.49221
AT3G09500	Ribosomal L29 family protein	11131000	6698500	0.0158142	0.000351203	0.0222081	-5.49277
AT5G47190	PRPL19__Ribosomal protein L19 family protein	65397000	39144000	0.0929119	0.00205233	0.0220889	-5.50053
ATCG00800	RPS3__structural constituent of ribosome	122530000	72435000	0.174083	0.00379778	0.0218159	-5.51848
AT1G23310	AOAT1_GGAT1_GGT1__glutamate:glyoxylate aminotransferase	36322000	21372000	0.051604	0.00112054	0.0217141	-5.52522
AT4G36130	Ribosomal protein L2 family	76349000	44685000	0.108472	0.00234284	0.0215986	-5.53292
AT4G14880	ATCYS-3A_CYTACS1_OASA1_OLD3__O-acetylserine (thiol) lyase (OAS-TL) isoform A1	18149000	10622000	0.025785	0.000556913	0.0215984	-5.53293
ATCG00270	PSBD__photosystem II reaction center protein D	69473000	40338000	0.0987029	0.00211493	0.0214272	-5.54441
AT3G06400	CHR11__chromatin-remodeling protein 11	204340000	115910000	0.290313	0.00607718	0.0209332	-5.57807
AT4G38970	AtFBA2_FBA2__fructose-bisphosphate aldolase 2	116250000	65217000	0.165161	0.00341934	0.0207031	-5.59401
AT5G44020	HAD superfamily, subfamily IIIB acid phosphatase	1054600000	584310000	1.49831	0.0306355	0.0204467	-5.61199
AT1G07930	GTP binding Elongation factor Tu family protein	1253300000	690910000	1.78061	0.0362245	0.0203439	-5.61926
AT3G06530	ARM repeat superfamily protein	53896000	29666000	0.076572	0.00155539	0.0203128	-5.62147
AT2G42520	RH37__P-loop containing nucleoside triphosphate hydrolases superfamily protein	12676000	6960300	0.0180093	0.000364929	0.0202634	-5.62498
AT3G56340	RPS26e__Ribosomal protein S26e family protein	35478000	19440000	0.0504049	0.00101924	0.0202211	-5.628
AT2G36160	Ribosomal protein S11 family protein	95256000	52071000	0.135334	0.00273009	0.020173	-5.63143
ATCG00780	RPL14__ribosomal protein L14	49409000	26900000	0.0701972	0.00141037	0.0200916	-5.63727
AT1G04040	HAD superfamily, subfamily IIIB acid phosphatase	147350000	80004000	0.209346	0.00419462	0.0200368	-5.6412
AT3G05060	NOP56-like pre RNA processing ribonucleoprotein	240430000	129730000	0.341588	0.00680176	0.0199122	-5.6502
AT2G31610	Ribosomal protein S3 family protein	66570000	35600000	0.0945785	0.00186651	0.0197351	-5.66309
AT1G28420	HB-1_RLT1__homeobox-1	25706000	13712000	0.0365215	0.000718922	0.0196849	-5.66677
ATCG01310	RPL2.2__ribosomal protein L2	103130000	54037000	0.146521	0.00283317	0.0193363	-5.69254
AT3G44110	ATJ_ATJ3_J3__DNAJ homologue 3	18226000	9519800	0.0258944	0.000499124	0.0192754	-5.69709
AT4G10120	ATSPS4F_SPS4F__Sucrose-phosphate synthase family protein	17868000	9322600	0.0253857	0.000488785	0.0192543	-5.69867
AT4G25210	DNA-binding storekeeper protein-related transcriptional regulator	393120000	199610000	0.55852	0.0104656	0.0187381	-5.73789
AT5G26742	AtRH3_emb1138_RH3__DEAD box RNA helicase (RH3)	47314000	23962000	0.0672208	0.00125633	0.0186896	-5.74162
AT5G35630	ATGSL1_GLN2_GS2__glutamine synthetase 2	91126000	46045000	0.129466	0.00241415	0.0186469	-5.74492
AT4G25630	ATFIB2_FIB2__fibrillarin 2	148540000	74256000	0.211036	0.00389325	0.0184483	-5.76037
AT3G08580	AAC1__ADP/ATP carrier 1	707310000	352370000	1.0049	0.0184748	0.0183847	-5.76535
AT3G55440	ATCTIMC_CYTOTPI_TPI__triosephosphate isomerase	35887000	17784000	0.050986	0.000932418	0.0182877	-5.77298
AT1G72610	ATGER1_GER1_GLP1__germin-like protein 1	2523300000	1249500000	3.58495	0.0655115	0.018274	-5.77406
AT1G04410	c-NAD-MDH1__Lactate/malate dehydrogenase family protein	83290000	40894000	0.118333	0.00214408	0.018119	-5.78635
AT2G21330	AtFBA1_FBA1__fructose-bisphosphate aldolase 1	44841000	21836000	0.0637073	0.00114486	0.0179707	-5.79821
AT5G08450	HDC1_RXT3-like	81826000	39517000	0.116253	0.00207188	0.0178221	-5.81019
ATCG00330	RPS14__chloroplast ribosomal protein S14	14433000	6937000	0.0205055	0.000363708	0.0177371	-5.81709
AT1G54270	EIF4A-2__eif4a-2	477050000	229190000	0.677763	0.0120165	0.0177296	-5.8177
AT5G30510	ARRPS1_PRPS1_RPS1__ribosomal protein S1	64559000	30847000	0.0917214	0.00161731	0.0176329	-5.82559
AT3G14420	GOX1__Aldolase-type TIM barrel family protein	95161000	45124000	0.135199	0.00236586	0.0174991	-5.83657
ATMG01190	ATP1__ATP synthase subunit 1	104230000	49138000	0.148083	0.00257631	0.0173977	-5.84496
AT5G58290	RPT3__regulatory particle triple-A ATPase 3	43796000	20613000	0.0622226	0.00108074	0.017369	-5.84734
AT4G33010	AtGLDP1_GLDP1__glycine decarboxylase P-protein 1	49010000	22811000	0.0696303	0.00119598	0.0171762	-5.86345
AT3G07010	Pectin lyase-like superfamily protein	26747000	12414000	0.0380005	0.000650868	0.0171279	-5.86751
AT5G15200	Ribosomal protein S4	62289000	28893000	0.0884963	0.00151486	0.0171178	-5.86836
AT3G07110	Ribosomal protein L13 family protein	35327000	16270000	0.0501904	0.000853038	0.0169961	-5.87866
AT4G35250	HCF244__NAD(P)-binding Rossmann-fold superfamily protein	38471000	17609000	0.0546572	0.000923242	0.0168915	-5.88756
AT4G17390	Ribosomal protein L23/L15e family protein	78580000	35886000	0.111642	0.00188151	0.0168531	-5.89084
AT2G13360	AGT_AGT1_SGAT__alanine:glyoxylate aminotransferase	62168000	28205000	0.0883244	0.00147879	0.0167427	-5.90032
AT3G06510	ATSFR2_SFR2__Glycosyl hydrolase superfamily protein	94558000	42563000	0.134342	0.00223158	0.0166112	-5.9117
AT5G27670	h2a.w.7_HTA7__histone H2A 7	198630000	89337000	0.282201	0.00468395	0.0165979	-5.91285
AT5G61410	EMB2728_RPE__D-ribulose-5-phosphate-3-epimerase	38603000	17297000	0.0548447	0.000906884	0.0165355	-5.91829
AT4G35100	PIP2;7_PIP3_PIP3A_SIMIP__plasma membrane intrinsic protein 3	27280000	12217000	0.0387577	0.000640539	0.0165268	-5.91905
AT5G22880	H2B_HTB2__histone B2	5501700000	2463500000	7.81647	0.129162	0.0165243	-5.91927
AT5G62390	ATBAG7_BAG7__BCL-2-associated athanogene 7	46961000	20815000	0.0667192	0.00109133	0.0163571	-5.93394
ATCG00500	ACCD__acetyl-CoA carboxylase carboxyl transferase subunit beta	17858000	7867700	0.0253715	0.000412505	0.0162586	-5.94266
AT2G47610	Ribosomal protein L7Ae/L30e/S12e/Gadd45 family protein	43073000	18970000	0.0611954	0.0009946	0.0162528	-5.94316
AT1G56110	NOP56__homolog of nucleolar protein NOP56	196390000	86462000	0.279019	0.00453321	0.016247	-5.94368
AT5G18380	Ribosomal protein S5 domain 2-like superfamily protein	24462000	10723000	0.0347541	0.000562208	0.0161768	-5.94993
ATCG01240	RPS7.2__ribosomal protein S7	78694000	34480000	0.111803	0.00180779	0.0161694	-5.95059
AT1G16720	HCF173__high chlorophyll fluorescence phenotype 173	67860000	29691000	0.0964112	0.0015567	0.0161465	-5.95264
AT1G09340	CRB_CSP41B_HIP1.3__chloroplast RNA binding	314050000	137330000	0.446182	0.00720023	0.0161374	-5.95345
AT4G09000	GF14 CHI_GRF1__general regulatory factor 1	169600000	73758000	0.240957	0.00386714	0.0160491	-5.96136
AT1G76890	AT-GT2_GT2__Duplicated homeodomain-like superfamily protein	61041000	26458000	0.0867232	0.0013872	0.0159957	-5.96617
ATCG00490	RBCL__ribulose-bisphosphate carboxylases	3456400000	1491000000	4.91064	0.0781733	0.0159192	-5.97309
AT1G33240	AT-GTL1_ATGTL1_GTL1__GT-2-like 1	79426000	34084000	0.112843	0.00178703	0.0158364	-5.98062
AT5G10360	EMB3010_RPS6B__Ribosomal protein S6e	104130000	44622000	0.147941	0.00233954	0.015814	-5.98266
AT3G04840	Ribosomal protein S3Ae	49378000	20840000	0.0701532	0.00109264	0.0155751	-6.00461
ATCG00790	RPL16__ribosomal protein L16	104030000	43716000	0.147799	0.00229204	0.0155078	-6.01087
AT4G14960	TUA6__Tubulin/FtsZ family protein	106700000	44730000	0.151593	0.0023452	0.0154704	-6.01434
AT3G01500	ATBCA1_ATSABP3_CA1_SABP3__carbonic anhydrase 1	227780000	95388000	0.323615	0.00500121	0.0154542	-6.01586
AT1G16880	ACR11__uridylyltransferase-related	94085000	39316000	0.13367	0.00206134	0.0154211	-6.01895
AT5G20290	Ribosomal protein S8e family protein	43464000	17669000	0.0617509	0.000926388	0.015002	-6.0587
AT5G38410	RBCS3B__Ribulose bisphosphate carboxylase (small chain) family protein	240130000	97238000	0.341162	0.0050982	0.0149437	-6.06432
AT1G52740	H2A.Z_HTA9__histone H2A protein 9	240650000	95828000	0.3419	0.00502428	0.0146951	-6.08852
AT1G15820	CP24_LHCB6__light harvesting complex photosystem II subunit 6	74388000	29260000	0.105686	0.00153411	0.0145157	-6.10624
AT3G13920	EIF4A1_RH4_TIF4A1__eukaryotic translation initiation factor 4A1	122880000	47997000	0.17458	0.00251649	0.0144145	-6.11633
AT1G32060	PRK__phosphoribulokinase	53556000	20748000	0.076089	0.00108782	0.0142967	-6.12818
AT5G17920	ATCIMS_ATMETS_ATMS1__Cobalamin-independent synthase family protein	107360000	41470000	0.15253	0.00217428	0.0142547	-6.13242
AT5G65430	14-3-3KAPPA_AtMIN10_GF14 KAPPA_GRF8__general regulatory factor 8	41547000	15905000	0.0590274	0.000833901	0.0141274	-6.14536
AT1G61730	DNA-binding storekeeper protein-related transcriptional regulator	219510000	83371000	0.311866	0.00437115	0.0140161	-6.15677
AT1G59359	Ribosomal protein S5 family protein	57462000	21579000	0.0816384	0.00113139	0.0138586	-6.17308
AT1G42970	GAPB__glyceraldehyde-3-phosphate dehydrogenase B subunit	1491100000	559140000	2.11846	0.0293158	0.0138382	-6.1752
AT2G28000	CH-CPN60A_CPN60A_Cpn60alpha1_CPNA1_SLP__chaperonin-60alpha	253080000	94391000	0.35956	0.00494893	0.0137639	-6.18297
AT5G27850	RPL18C__Ribosomal protein L18e/L15 superfamily protein	79490000	29439000	0.112934	0.00154349	0.0136671	-6.19314
AT2G36530	ENO2_LOS2__Enolase	60859000	22446000	0.0864646	0.00117685	0.0136107	-6.19911
AT5G23060	CaS__calcium sensing receptor	400750000	147430000	0.56936	0.00772978	0.0135762	-6.20277
AT1G80380	GLYK__P-loop containing nucleoside triphosphate hydrolases superfamily protein	28874000	10506000	0.0410224	0.000550831	0.0134276	-6.21866
AT2G01250	RPL7B__Ribosomal protein L30/L7 family protein	68515000	24584000	0.0973418	0.00128894	0.0132414	-6.2388
AT2G47730	ATGSTF5_ATGSTF8_GST6_GSTF8__glutathione S-transferase phi 8	187690000	66765000	0.266658	0.0035005	0.0131273	-6.25129
AT2G44640		31206000	10988000	0.0443355	0.000576102	0.0129941	-6.26599
ATCG00810	RPL22__ribosomal protein L22	39572000	13887000	0.0562214	0.000728097	0.0129505	-6.27084
AT3G60750	AtTKL1_TKL1__Transketolase	340420000	118650000	0.483647	0.00622084	0.0128623	-6.2807
AT5G47690	AtPDS5A_PDS5_PDS5A__binding	451100000	156580000	0.640894	0.00820951	0.0128095	-6.28665
AT4G31580	At-RSZ22_AtRSZ22_RSZ22_RSZP22_SRZ-22_SRZ22__serine/arginine-rich 22	53642000	18426000	0.0762112	0.000966078	0.0126763	-6.30172
AT4G20360	ATRAB8D_ATRABE1B_RABE1b__RAB GTPase homolog E1B	2342800000	802810000	3.3285	0.0420914	0.0126458	-6.3052
AT4G18480	CH-42_CH42_CHL11_CHLI-1_CHLI1_LOST1__P-loop containing nucleoside triphosphate hydrolases superfamily protein	110350000	37661000	0.156778	0.00197457	0.0125947	-6.31104
AT2G39730	RCA__rubisco activase	8188500000	2793700000	11.6337	0.146474	0.0125905	-6.31152
AT3G49010	ATBBC1_BBC1_RSU2__breast basic conserved 1	152380000	51853000	0.216492	0.00271866	0.0125578	-6.31527
AT3G12780	PGK1__phosphoglycerate kinase 1	2237000000	758910000	3.17819	0.0397898	0.0125196	-6.31966
ATCG00280	PSBC__photosystem II reaction center protein C	134600000	45435000	0.191231	0.00238216	0.012457	-6.3269
AT1G56070	LOS1__Ribosomal protein S5/Elongation factor G/III/V family protein	168710000	56724000	0.239693	0.00297405	0.0124078	-6.33261
AT4G02520	ATGSTF2_ATPM24_ATPM24.1_GST2_GSTF2__glutathione S-transferase PHI 2	248120000	82747000	0.352513	0.00433844	0.0123072	-6.34436
AT1G67090	RBCS1A__ribulose bisphosphate carboxylase small chain 1A	615040000	205060000	0.87381	0.0107513	0.012304	-6.34473
AT1G56190	cPGK2_PGK2__Phosphoglycerate kinase family protein	194390000	64164000	0.276177	0.00336413	0.0121811	-6.35922
ATCG00480	AthCF1beta_ATPB_CF1beta_PB__ATP synthase subunit beta	862610000	284680000	1.22554	0.0149258	0.0121789	-6.35947
AT2G34420	LHB1B2_LHCB1.5__photosystem II light harvesting complex gene B1B2	157900000	51820000	0.224334	0.00271693	0.0121111	-6.36753
AT3G06720	AIMP ALPHA_AT-IMP_ATKAP ALPHA_IMPA-1_IMPA1__importin alpha isoform 1	19492000	6349400	0.027693	0.0003329	0.0120211	-6.37829
AT1G12900	GAPA-2__glyceraldehyde 3-phosphate dehydrogenase A subunit 2	170370000	53974000	0.242051	0.00282986	0.0116912	-6.41843
AT2G30620	H1.2__winged-helix DNA-binding transcription factor family protein	878360000	277980000	1.24792	0.0145745	0.0116791	-6.41993
AT3G18035	HON4__winged-helix DNA-binding transcription factor family protein	620140000	196130000	0.881056	0.0102831	0.0116714	-6.42088
AT3G53420	AtPIP2;1_PIP2_PIP2;1_PIP2A__plasma membrane intrinsic protein 2A	251080000	79271000	0.356719	0.00415619	0.0116512	-6.42338
AT2G21390	Coatomer, alpha subunit	148950000	46878000	0.211619	0.00245782	0.0116144	-6.42794
AT3G25920	RPL15__ribosomal protein L15	58452000	17964000	0.0830449	0.000941855	0.0113415	-6.46224
AT4G29040	RPT2a__regulatory particle AAA-ATPase 2A	50433000	15332000	0.071652	0.000803859	0.0112189	-6.47792
AT3G46780	PTAC16__plastid transcriptionally active 16	1426300000	426150000	2.0264	0.0223431	0.011026	-6.50294
ATCG00120	ATPA__ATP synthase subunit alpha	630960000	185710000	0.896428	0.0097368	0.0108618	-6.5246
AT3G58510	RH11__DEA(D/H)-box RNA helicase family protein	58023000	17008000	0.0824354	0.000891732	0.0108173	-6.53051
AT3G08940	LHCB4.2__light harvesting complex photosystem II	106910000	31329000	0.151891	0.00164258	0.0108142	-6.53093
AT1G43170	ARP1_emb2207_RP1_RPL3A__ribosomal protein 1	94542000	27206000	0.134319	0.00142641	0.0106196	-6.55713
AT3G55610	P5CS2__delta 1-pyrroline-5-carboxylate synthase 2	41519000	11931000	0.0589876	0.000625544	0.0106047	-6.55916
AT5G22060	ATJ2_J2__DNAJ homologue 2	64584000	18481000	0.0917569	0.000968961	0.0105601	-6.56523
AT1G07360	MAC5A__CCCH-type zinc fingerfamily protein with RNA-binding domain	75101000	21476000	0.106699	0.00112599	0.010553	-6.56621
AT5G50920	ATHSP93-V_CLPC_CLPC1_DCA1_HSP93-V__CLPC homologue 1	1692700000	474660000	2.40488	0.0248865	0.0103483	-6.59446
AT1G48620	HON5__high mobility group A5	423600000	118710000	0.601824	0.00622398	0.0103419	-6.59536
AT5G59870	h2a.w.6_HTA6__histone H2A 6	5045300000	1389200000	7.16804	0.0728359	0.0101612	-6.62079
AT3G17390	AtSAMS3_MAT4_MTO3_SAMS3__S-adenosylmethionine synthetase family protein	252040000	68962000	0.358083	0.00361569	0.0100974	-6.62988
AT5G22650	ATHD2_ATHD2B_HD2_HD2B_HDA4_HDT02_HDT2__histone deacetylase 2B	159350000	43569000	0.226394	0.00228433	0.01009	-6.63092
AT1G71500	LIL8_PSB33__Rieske (2Fe-2S) domain-containing protein	59849000	16186000	0.0850297	0.000848634	0.00998045	-6.64668
AT3G04120	GAPC_GAPC-1_GAPC1__glyceraldehyde-3-phosphate dehydrogenase C subunit 1	306900000	82975000	0.436024	0.00435039	0.00997741	-6.64712
AT1G08520	ALB-1V_ALB1_CHLD_PDE166_V157__ALBINA 1	69918000	18520000	0.0993351	0.000971006	0.00977506	-6.67668
AT3G18780	ACT2_DER1_ENL2_FIZ2_LSR2__actin 2	649970000	171010000	0.923436	0.00896608	0.00970947	-6.68639
AT4G15900	PRL1__pleiotropic regulatory locus 1	120590000	31205000	0.171327	0.00163608	0.00954949	-6.71036
AT4G04640	ATPC1__ATPase, F1 complex, gamma subunit protein	151090000	38910000	0.214659	0.00204006	0.0095037	-6.71729
AT1G30380	PSAK__photosystem I subunit K	33345000	8586000	0.0473745	0.000450165	0.00950227	-6.71751
AT1G06760	H1.1__winged-helix DNA-binding transcription factor family protein	91271000	23180000	0.129672	0.00121533	0.00937234	-6.73738
AT4G24780	PLL19__Pectin lyase-like superfamily protein	74036000	18754000	0.105186	0.000983275	0.00934799	-6.74113
AT2G20580	ATRPN1A_RPN1A__26S proteasome regulatory subunit S2 1A	52652000	13313000	0.0748046	0.000698002	0.009331	-6.74375
AT3G22890	APS1_ATPS1__ATP sulfurylase 1	93823000	23665000	0.133298	0.00124076	0.00930817	-6.74729
AT1G49750	Leucine-rich repeat (LRR) family protein	230000000	56549000	0.32677	0.00296487	0.00907328	-6.78416
ATCG00180	RPOC1__DNA-directed RNA polymerase family protein	26707000	6535500	0.0379436	0.000342657	0.00903069	-6.79095
AT3G63410	APG1_E37_IEP37_VTE3__S-adenosyl-L-methionine-dependent methyltransferases superfamily protein	36812000	8959200	0.0523002	0.000469732	0.00898146	-6.79883
AT2G43030	PRPL3__Ribosomal protein L3 family protein	144840000	35166000	0.20578	0.00184376	0.00895987	-6.80231
AT3G20820	Leucine-rich repeat (LRR) family protein	510760000	122020000	0.725656	0.00639753	0.0088162	-6.82563
AT5G44340	TUB4__tubulin beta chain 4	206230000	48553000	0.292999	0.00254564	0.00868823	-6.84672
AT4G29060	emb2726__elongation factor Ts family protein	53082000	12414000	0.0754156	0.000650868	0.00863042	-6.85635
AT3G08530	AtCHC2_CHC2__Clathrin, heavy chain	443680000	103520000	0.630353	0.00542757	0.00861037	-6.85971
AT2G36880	MAT3__methionine adenosyltransferase 3	40438000	8792400	0.0574518	0.000460987	0.00802389	-6.96148
AT4G09650	ATPD_PDE332__ATP synthase delta-subunit gene	50235000	10557000	0.0713707	0.000553505	0.00775535	-7.01059
AT5G14780	AtFDH1_FDH__formate dehydrogenase	86398000	18106000	0.122749	0.0009493	0.00773368	-7.01463
AT4G16143	IMPA-2__importin alpha isoform 2	119000000	24306000	0.169068	0.00127437	0.00753761	-7.05168
AT1G55490	CPN60B_Cpn60beta1_CPNB1_LEN1__chaperonin 60 beta	464210000	94360000	0.65952	0.00494731	0.00750137	-7.05863
AT1G74060	Ribosomal protein L6 family protein	67234000	13410000	0.0955218	0.000703088	0.0073605	-7.08598
AT4G37930	SHM1_SHMT1_STM__serine transhydroxymethyltransferase 1	108800000	21632000	0.154576	0.00113417	0.00733728	-7.09054
AT1G22780	PFL_PFL1_RPS18A__Ribosomal protein S13/S18 family	97982000	19225000	0.139207	0.00100797	0.00724081	-7.10963
AT2G44060	LEA26__Late embryogenesis abundant protein, group 2	75864000	14863000	0.107783	0.000779269	0.00723	-7.11179
AT5G67630	P-loop containing nucleoside triphosphate hydrolases superfamily protein	209680000	39326000	0.2979	0.00206187	0.00692134	-7.17473
AT4G13340	LRX3__Leucine-rich repeat (LRR) family protein	81479000	14907000	0.11576	0.000781576	0.00675168	-7.21054
AT2G33340	MAC3B__MOS4-associated complex 3B	184080000	32564000	0.261529	0.00170733	0.00652827	-7.25908
AT1G11860	Glycine cleavage T-protein family	133370000	23512000	0.189484	0.00123274	0.00650577	-7.26406
AT1G79550	PGK_PGK3__phosphoglycerate kinase	48863000	8588700	0.0694215	0.000450307	0.00648656	-7.26833
AT3G26650	GAPA_GAPA-1__glyceraldehyde 3-phosphate dehydrogenase A subunit	766300000	116220000	1.08871	0.00609343	0.00559692	-7.48115
AT5G22330	ATTIP49A_RIN1__P-loop containing nucleoside triphosphate hydrolases superfamily protein	103400000	15652000	0.146904	0.000820637	0.0055862	-7.48392
AT5G03940	54CP_CPSRP54_FFC_SRP54CP__chloroplast signal recognition particle 54 kDa subunit	92050000	13871000	0.130779	0.000727258	0.00556098	-7.49045
AT1G59870	ABCG36_ATABCG36_ATPDR8_PDR8_PEN3__ABC-2 and Plant PDR ABC-type transporter family protein	156330000	23448000	0.222104	0.00122938	0.00553517	-7.49716
AT4G34450	coatomer gamma-2 subunit, putative / gamma-2 coat protein, putative / gamma-2 COP, putative	62597000	9326700	0.0889339	0.000489	0.00549847	-7.50675
AT3G52930	AtFBA8_FBA8__Aldolase superfamily protein	323880000	48056000	0.460148	0.00251958	0.00547559	-7.51277
AT3G25520	ATL5_OLI5_PGY3_RPL5A__ribosomal protein L5	130830000	19266000	0.185875	0.00101012	0.0054344	-7.52366
AT3G05530	ATS6A.2_RPT5A__regulatory particle triple-A ATPase 5A	74270000	10851000	0.105518	0.000568919	0.00539167	-7.53505
AT5G08670	ATP synthase alpha/beta family protein	84118000	11906000	0.11951	0.000624233	0.00522329	-7.58083
AT2G04030	AtHsp90.5_AtHsp90C_CR88_EMB1956_Hsp88.1_HSP90.5__Chaperone protein htpG family protein	119470000	16508000	0.169735	0.000865517	0.00509921	-7.61551
AT5G19820	EMB2734_KETCH1__ARM repeat superfamily protein	62267000	8518300	0.088465	0.000446616	0.0050485	-7.62993
AT5G35970	P-loop containing nucleoside triphosphate hydrolases superfamily protein	119520000	16275000	0.169806	0.0008533	0.00502513	-7.63662
AT1G48920	ATNUC-L1_NUC-L1_NUC1_PARL1__nucleolin like 1	241420000	32509000	0.342994	0.00170445	0.00496933	-7.65273
AT5G55220	TIG1__trigger factor type chaperone family protein	237230000	31372000	0.337041	0.00164484	0.00488023	-7.67884
AT3G45140	ATLOX2_LOX2__lipoxygenase 2	81496000	10725000	0.115784	0.000562313	0.00485655	-7.68585
AT1G06950	ATTIC110_TIC110__translocon at the inner envelope membrane of chloroplasts 110	114950000	14797000	0.163314	0.000775809	0.00475042	-7.71773
AT5G56030	AtHsp90.2_ERD8_HSP81-2_HSP81.2_HSP90.2__heat shock protein 81-2	309930000	39818000	0.440329	0.00208766	0.00474114	-7.72055
AT1G68830	STN7__STT7 homolog STN7	101690000	12936000	0.144475	0.000678236	0.0046945	-7.73481
AT1G76030	AtVAB1_VAB1__ATPase, V1 complex, subunit B protein	89594000	11393000	0.12729	0.000597337	0.00469274	-7.73535
ATCG00540	PETA__photosynthetic electron transfer A	69901000	8718900	0.0993109	0.000457133	0.00460305	-7.76319
AT1G80070	EMB14_EMB177_EMB33_PRP8_SUS2__Pre-mRNA-processing-splicing factor	568930000	67464000	0.8083	0.00353715	0.00437603	-7.83616
AT1G62750	ATSCO1_ATSCO1/CPEF-G_SCO1__Translation elongation factor EFG/EF2 protein	68745000	7898900	0.0976686	0.00041414	0.00424026	-7.88163
AT3G19170	ATPREP1_ATZNMP_PREP1__presequence protease 1	65198000	7287700	0.0926292	0.000382095	0.004125	-7.92139
AT1G06220	CLO_GFA1_MEE5__Ribosomal protein S5/Elongation factor G/III/V family protein	471970000	52148000	0.670545	0.00273413	0.00407747	-7.93811
AT1G78900	VHA-A__vacuolar ATP synthase subunit A	136390000	14477000	0.193774	0.000759031	0.00391709	-7.996
AT2G18960	AHA1_HA1_OST2_PMA__H(+)-ATPase 1	444500000	44137000	0.631518	0.00231411	0.00366436	-8.09222
AT5G15020	SNL2__SIN3-like 2	63862000	5918400	0.0907311	0.000310303	0.00342002	-8.19178
AT1G01320	REC1__Tetratricopeptide repeat (TPR)-like superfamily protein	57138000	5252800	0.0811781	0.000275405	0.0033926	-8.20339
AT5G40340	PDP3__Tudor/PWWP/MBT superfamily protein	82331000	7554300	0.116971	0.000396073	0.00338609	-8.20617
AT4G01800	AGY1_AtcpSecA_SECA1__Albino or Glassy Yellow 1	205830000	18776000	0.29243	0.000984428	0.00336637	-8.21459
AT3G57150	AtCBF5_AtNAP57_CBF5_NAP57__homologue of NAP57	257010000	23035000	0.365144	0.00120773	0.00330754	-8.24002
AT4G31880	AtPDS5C_PDS5C	192180000	16843000	0.273037	0.000883081	0.00323429	-8.27234
AT1G72150	PATL1__PATELLIN 1	212330000	16305000	0.301665	0.000854873	0.00283385	-8.46302
AT4G21150	HAP6_RPN2__ribophorin II (RPN2) family protein	50286000	3544800	0.0714432	0.000185854	0.00260143	-8.58648
AT5G03740	HD2C_HDT3__histone deacetylase 2C	267930000	17949000	0.380658	0.000941069	0.00247221	-8.65998
AT1G80930	MIF4G domain-containing protein / MA3 domain-containing protein	179930000	11881000	0.255633	0.000622922	0.00243678	-8.68081
AT5G42020	BIP_BIP2__Heat shock protein 70 (Hsp 70) family protein	138870000	9148600	0.197298	0.000479662	0.00243116	-8.68414
AT2G46020	ATBRM_BRM_CHA2_CHR2__transcription regulatory protein SNF2, putative	103290000	6629000	0.146748	0.000347559	0.00236841	-8.72186
AT5G46070	GBPL3__Guanylate-binding family protein	370800000	23493000	0.526809	0.00123174	0.00233812	-8.74044
AT5G14170	BAF60_CHC1_SWP73B__SWIB/MDM2 domain superfamily protein	117670000	7250200	0.167178	0.000380129	0.0022738	-8.78068
AT5G11420	Protein of unknown function, DUF642	354230000	20704000	0.503268	0.00108551	0.00215693	-8.8568
AT1G20960	BRR2_emb1507__U5 small nuclear ribonucleoprotein helicase, putative	784570000	44777000	1.11467	0.00234766	0.00210616	-8.89117
AT1G09770	ATCDC5_ATMYBCDC5_CDC5__cell division cycle 5	320220000	17343000	0.454948	0.000909296	0.00199868	-8.96674
AT2G19520	ACG1_ATMSI4_FVE_MSI4_NFC04_NFC4__Transducin family protein / WD-40 repeat family protein	138240000	7352800	0.196403	0.000385508	0.00196285	-8.99284
AT5G40480	EMB3012__embryo defective 3012	374530000	18115000	0.532109	0.000949772	0.00178492	-9.12992
AT1G77180	SKIP__chromatin protein family	177010000	7823700	0.251485	0.000410198	0.0016311	-9.25994
AT5G51200	EMB3142__Protein of unknown function (DUF3414)	208470000	7411600	0.296181	0.000388591	0.00131201	-9.57401
AT1G67230	AtLINC1_CRWN1_KAKU2_LINC1__little nuclei1	667650000	23566000	0.948555	0.00123557	0.00130258	-9.58441
AT2G39810	ESD6_HOS1__ubiquitin-protein ligases	108970000	3630100	0.154818	0.000190327	0.00122936	-9.66788
AT2G41620	Nucleoporin interacting component (Nup93/Nic96-like) family protein	225330000	6413200	0.320135	0.000336245	0.00105032	-9.89495
AT5G04990	ATSUN1_SUN1__SAD1/UNC-84 domain protein 1	474280000	12640000	0.673827	0.000662717	0.000983512	-9.98977
AT1G18450	ARP4_ATARP4__actin-related protein 4	252060000	4421500	0.358111	0.00023182	0.000647341	-10.5932
