# Supplementary material for: Phytochrome B photobodies are comprised of phytochrome B and its primary and secondary interacting proteins
Source: Nat Commun. 2023 Mar 27;14:1708. doi: 10.1038/s41467-023-37421-z (PMC10042835; doi:10.1038/s41467-023-37421-z)
Supplement: Supplementary file 4 — Supplementary Data 2 [file 41467_2023_37421_MOESM4_ESM.xlsx]

## Sheet: Supplementary Table 2
Supplementary Table 2. The fraction of protoplasts showing the photobody localization of a protein of interest in the presence or the absence of a co-expressed protein. mSca indicates mScarlet and mBFP indicates mTagBFP2. Number of examined photoplasts for each image ≥30.
Related Figure	Protein of interest	Co-expressed protein	Protoplast	Photobody localization (%) (n ≥ 30)
Fig. 3	mSca		PHYB-GFP transgenic line	0
	PIF3-mSca			1
	PIF4-mSca			1
	PIF7-mSca			1
	PCH1-mSca			1
	PCHL-mSca			1
	TZP-mSca			0.85
	ELF3-mSca			0.77
	COP1-mSca			0.83
	SPA1-mSca			1
	phyC-mSca			0.93
	phyE-mSca			0.87
Fig. 4	mSca without fusion	PCH1-mBFP		0
	TPL-mSca			0.04
	TPL-mSca; Red pulse treatment			0
	TPR1-mSca			0
	TPR3-mSca			0
	TPR4-mSca			0
	HSP70-1-mSca			0
	HSP70-2-mSca			0
	TPL-mSca	PCH1-mBFP		1
	TPR1-mSca			1
	TPR3-mSca			1
	TPR4-mSca			1
	HSP70-1-mSca			1
	HSP70-2-mSca			1
	coilin-mSca			0
Fig. 5	PPK1-mSca			0.09
	PPK1-mSca	PCH1-mBFP		0.03
	PPK1-mSca	PIF3-mBFP		0.91
	PPK2-mSca			0.81
	PPK3-mSca			0.9
	PPK4-mSca			0.03
Supplementary Fig. 8	phyB-GFP	PCH1-mBFP	Col	1
			tplT	1
Supplementary FIg. 11a	mSca-ACT7	PCH1-mBFP	PHYB-GFP transgenic line	0.03
	mSca-CAM5			0
	mSca-ELF4			0
	mSca-HSP20L			0.03
	mSca-KAC1			0
	ACT7-mSca			0.01
	CAM5-mSca			0
	ELF4-mSca			0
	HSP20L-mSca			0
	KAC1-mSca			0
Supplementary FIg. 11b	ELF3-mSca	ELF4-mBFP		0
Supplementary FIg. 14	PPK1-mSca	CRY2-mBFP		0
