# Supplementary material for: Phytochrome B photobodies are comprised of phytochrome B and its primary and secondary interacting proteins
Source: Nat Commun. 2023 Mar 27;14:1708. doi: 10.1038/s41467-023-37421-z (PMC10042835; doi:10.1038/s41467-023-37421-z)
Supplement: Supplementary file 5 — Supplementary Data 3 [file 41467_2023_37421_MOESM5_ESM.xlsx]

## Sheet: Supplementary Table 3
Supplementary Table. 3. Primers used in this study
Experiment	Category / Primer name		Primer Sequence (5' to 3')
Protoplast transient expression	mScarlet or mTagBFP2 fusion cloning	ACT7 F	GGACTCTAGAATGGCCGATGGTGAGGATATTCAGCC
		ACT7R	CGCCGGATCCGAAGCATTTCCTGTGAACAATCGATGG
		CAM5 F	TAGAGGCGCGCCATGGCAGATCAGCTCACCGATGATCAGATC
		CAM5 R	CGCCGGATCCGAGAATACGGCAGTGACTTTTCCGGCGACC
		coilin F	GGACTCTAGAATGGAGGAAGAGAAGGTGAGGGTTCGTC
		coilin R	CAATCTCTTTCTGAGATCTGAGATAGTTCATTACAGG
		COP1 F	ATCCTAGGATGGAAGAGATTTCGACGGATC
		COP1 R	CCGCAGCGAGTACCAGAACTTTGATGGTTCC
		ELF3 F	GATTACTAGTATGAAGAGAGGGAAAGATGAGGAGAAG
		ELF3 R	CGCCGGATCCAGGCTTAGAGGAGTCATAGCGTTTACGTTCTTCTTG
		ELF4 F	TAGAGGCGCGCCATGAAGAGGAACGGCGAGACGAAACGGCGG
		ELF4 R	CGCCAGATCTACCAGAACCACCACCAGCTCTAGTTCCGGCAGCACCACCACCATCGTG
		HSP20L F	TAGAGGCGCGCCATGAGGTCTTCAAGTGGTCTAAATGGGATGAGG
		HSP20L R	CGCCGGATCCGTCTTCGTAGTACACCTTCTTCACTACGCCTTCAAG
		HSP70-1 F	GGACTCTAGAATGTCGGGTAAAGGAGAAGGACCAG
		HSP70-1 R	CGCCGGATCCGTCGACCTCCTCGATCTTAGGTCC
		HSP70-2 F	GGACTCTAGAATGGCTGGTAAAGGAGAAGGTCCTG
		HSP70-2 R	GTCGACTTCCTCGATCTTGGGACCAGCAC
		KIN14A(KAC1) F	TAGAGGCGCGCCATGGCCGATCAGAGAAGTAAAACCAATAGATGGAAC
		KIN14A(KAC1) R	CGCCGGATCCCTCCAGTTCACTAACAAGGTCCTTAAGAGAGGG
		PCH1 F	GGACACTAGTATGTCTGAACATGTTATGGTTTTGGGTAAAGG
		PCH1 R	TCCACCCGGGCCCCTCAAATCCCTTGCATTCCAAACCATG
		PCHL F	GGACTCTAGAATGTCTGAACATTTTATGGGCTTAAGCAAGATTAAGACAG
		PCHL R	CGCCGGATCCACTTAAATCCTCAGCATTCCAAACGAAGAGGGAGTTGGTC
		PHYC F	GAGGACTAGTCAAACAAAATGTCATCGAACACTTCAC
		PHYC R	CGCCGGATCCACCAGAACCACCACCAATCAAGGGAAATTCTGTGAGGATCACAAAGGC
		PHYE F	GGACTCTAGACAAACAAAATGGGATTCGAGAGTTCAAGCTCAGCTGCAAGCAACATG
		PHYE R	CCTGGATCCACCCTTTATGCTTGAACTACCCT
		PIF3 F	GATAGGCGCGCCATGCCTCTGTTTGAGCTTTTCA
		PIF3 R	CGCGGATCCCGACGATCCACAAAACTG
		PIF4 F	GAGTCTAGAATGGAACACCAAGGTTGGAG
		PIF4 R	CGTGGTCCAAACGAGAACCGTCGG
		PIF7 F	GGACTCTAGAATGTCGAATTATGGAGTTAAAGAGCTC
		PIF7 R	CGCCGGATCCATCTCTTTTCTCATGATTCGAAGAAC
		PPK1 F	GGACTCTAGAATGCCGGAGCTTCGCCGTGGAGTCCGCCG
		PPK1 R	CGCCGGATCCAGATACAGTTCGGCCATAGCTTAACG
		PPK2 F	TAGAGGCGCGCCATGCCAGAGTTAAGAAGTGGAGCACG
		PPK2 R	CGCCGGATCCGCAAACTGTCCTCCCAAAGCATATTGATG
		PPK3 F	TAGAGGCGCGCCATGCCAGAGTTAAGAAGTGGAGCAAGG
		PPK3 R	CGCCGGATCCGCAAACTGTCCGACCATAGCATATTG
		PPK4 F	TAGAGGCGCGCCATGCCTGAGCTGCGTAGCAACGCACG
		PPK4 R	CGCCGGATCCTGACACAGTTCGACCATAACAAATCGATG
		CRY2 F	GGACTCTAGAATGAAGATGGACAAAAAGACTATAGTTTGG
		CRY2 R	CTTTGCAACCATTTTTTCCCAAACTTGTAGT
		SPA1 F	TAGAGGCGCGCCATGCCTGTTATGGAAAGAGTAGCTGAAGAAACTGTGGCGACTAAC
		SPA1 R	CAACAAGTTTTAGTAGCTTCATGTTTCCAGTAGAGTTTGCAGC
		TOPLESS F	AATTGGCGCGCCATGTCTTCTCTTAGTAGAGAGCTCG
		TOPLESS R	AATTAGATCTCTGAGGCTGATCAGATGC
		TPR1 F	TAGAGGCGCGCCATGTCTTCTCTGAGCAGAGAGCTCGTCTTCTTGATCTTACAG
		TPR1 R	CGCCGGATCCTCTCTGAGGCTGGTCAGAGGCAGAAGCTCCAACGG
		TPR3 F	TCGGGGATCCGGTGGTATGTCGTCGTTGAGTCGAGAGTTGGTGTTTCTGATAC
		TPR3 R	TGCAGGCGCGCCCCTCTTTGTAACTGTTCTGGAGTTTGGTTGC
		TPR4 F	TTAAGGCGCGCCATGTCGTCACTCAGCAGAGAACTCG
		TPR4 R	AATTAGATCTCGAATCACTCGGTTGTTGATC
		TZP F	GGACTCTAGAGAATTCATGGGAGATGGAGATGAGCAAAGTAAAGAGTTAGGAGGAG
		TZP R	CGCCGGATCCAAAGCCTAACATTTTTCTCTGCTGAATTTTCCGACTAAGTTCCTCCGCCGACGG
		phyB F	GAGATCTAGAATGGTTTCCGGAGTCGGGGGT
		phyB R	GAGGGGATCCATATGGCATCATCAGCATCATGTC
		phyBS584F F	TCTTTCAGGCTTTTCTTGAAGTTGTTAAGAGCC
		phyBS584F R	ACGAACGAGGATGCATTCGTTGCC
Recombinant proteins	pET vector fusion cloning	PhyB F	GAGGGGCGCGCCGATGGTTTCCGGAGTCGGG
		PhyB R	GAGGGGATCCTCAATGATGATGATGATGATGTCCAGATCCACCATATGGCATCATCAGCATCATG
		TOPLESS F	TCGGAGATCTGGTGGTATGTCTTCTCTTAGTAGAGAGCTCGTTTTCTTGATC
		TOPLESS R	TGCAGGCGCGCCCCTCTCTGAGGCTGATCAGATGCAGAGGCTCCAACGG
		PIF4 F	ATCCGAATTCGGCATGGAACACCAAGGTTGGAGTTTTGAGGAG
		PIF4 R	GGTGCTCGAGGTGGTCCAAACGAGAACCGTCGGTGG
		PCH1 F	CCTTGGCGCGCCTGGCGGCTCTGGCATGTCTGAACATGTTATGGTTTTGGGTAAAGGTAACAAAGGAATC
		PCH1 R	TCCACCCGGGCCCCTCAAATCCCTTGCATTCCAAACCATG
		HSP70-1 F	CCTTGGCGCGCCGGGCGGCAGCGGCATGTCGGGTAAAGGAGAAGGACCAGCTATCGGTATCG
		HSP70-1 R	GCAGCCTAGGTTAGTGGTGGTGGTGGTGGTGGTGGTGGTCGACCTCCTCGATCTTAGGTCCAGCACCGCCTG
Yeast Two/Three Hybrid assay	pGBK or pGAD vector fusion cloning	PCH1 F	GGACACTAGTATGTCTGAACATGTTATGGTTTTGGGTAAAGG
		PCH1 R	GAGGGTCGACCTACCTCAAATCCCTTG
		TOPLESS F	GGAGCCCGGGGGTTCTGGTATGTCTTCTCTTAGTAGAGAG
		TOPLESS R	GGAGGTCGACTCATCTCTGAGGCTGATCAGATGCAGAGGCTC
		PhyBC F	GAGGGGCGCGCCCAAACAAAATGGGGGAACAGGGGATTGATGAG
		PhyBC R	GAGGGGATCCACCAGATCCACCACCAGATCCACCACCATATGGCATCATCAGC
