# Supplementary material for: Phytochrome B photobodies are comprised of phytochrome B and its primary and secondary interacting proteins
Source: Nat Commun. 2023 Mar 27;14:1708. doi: 10.1038/s41467-023-37421-z (PMC10042835; doi:10.1038/s41467-023-37421-z)
Supplement: Supplementary file 7 — Source Data [file 41467_2023_37421_MOESM7_ESM.xlsx]

## Sheet: Fig. 6d,e
Figure 6d and 6e. Hypocotyl lengths of wile type (Col) and tpl/tpr1/tpr4 (tplT) triple mutant seedlings in response to varying fluence rates of red and far-red light
Figure	Figure 6d (Red fluence rate response)								Figure 6e (Far-red fluence rate response)
Genotype	Col	tplT	Col	tplT	Col	tplT	Col	tplT	Col	tplT	Col	tplT	Col	tplT	Col	tplT
Fluence (μmol/m2/s)	0		0.25		2.5		25		0		0.03		0.3		3
Hypocotyl length (mm)	9.00966	10.4584	4.73382	4.48049	4.95341	3.58006	4.84541	2.39487	9.6929	11.3408	4.14761	3.50606	2.36878	1.88691	1.49638	1.3421
	9.12233	10.7574	4.90557	4.70693	5.19947	3.6499	4.90951	2.49655	9.77126	11.3936	4.46018	3.70052	2.42437	1.88904	1.59421	1.35199
	9.43371	10.8003	5.28932	4.97977	5.21108	3.67394	4.9154	2.56528	10.5135	11.4275	5.00079	3.84399	2.54911	1.89894	1.6635	1.38791
	9.57242	10.8308	5.30702	4.99628	5.23174	3.98465	5.03302	2.67312	10.6123	11.4378	5.05074	3.85856	2.62918	2.09139	1.66665	1.57932
	9.63238	10.8371	5.4352	5.09359	5.37316	3.98652	5.18293	2.82285	10.788	11.4422	5.12616	3.99149	2.66267	2.09388	1.6707	1.64187
	9.95532	11.0293	5.44618	5.15634	5.61564	4.01896	5.21716	2.82999	10.9089	11.4652	5.15709	4.00605	2.67428	2.18814	1.67358	1.65748
	10.3818	11.2995	5.45266	5.47536	5.63782	4.07768	5.23685	2.85611	10.9301	11.47	5.28887	4.11335	2.67746	2.23844	1.70032	1.66946
	10.6959	11.6975	5.50437	5.49617	5.9582	4.25245	5.25311	3.03711	11.3098	11.4718	5.38864	4.1526	2.69406	2.2612	1.78238	1.67581
	10.9892	11.844	5.82057	5.54675	6.02998	4.36431	5.3245	3.09166	11.4045	11.7191	5.41914	4.19277	2.70049	2.28483	1.78535	1.70223
	10.9984	11.8721	5.87679	5.55776	6.04156	4.5217	5.51249	3.17717	11.9074	11.7368	5.98554	4.38451	2.721	2.29217	1.79924	1.81397
	11.2049	12.0609	6.02316	5.55867	6.14638	4.64392	5.54059	3.27663	12.4878	11.7768	6.19221	4.45098	2.72298	2.33709	1.80689	1.82018
	11.5724	12.1507	6.14704	5.57102	6.17024	4.66205	5.55051	3.29727	12.5649	11.8361	6.21979	4.51506	2.744	2.3529	1.86578	1.8212
	11.6525	12.1982	6.34968	5.60505	6.35851	4.68474	5.56449	3.41586	12.6799	11.9492	6.27504	4.53487	2.7483	2.38077	1.92572	1.85633
	11.7254	12.3604	6.54328	5.66432	6.37422	4.77603	5.56775	3.43635	12.8257	11.9608	6.29333	4.68246	2.76929	2.40672	1.94493	1.8767
	11.7588	12.4637	6.56758	5.70117	6.82374	4.78932	5.60579	3.46904	13.0523	11.9653	6.30506	4.69011	2.80828	2.42834	1.9623	1.87891
	11.7738	12.6208	6.74363	5.72132	6.82915	4.78938	5.67174	3.49805	13.1159	12.0453	6.39462	4.7122	2.81956	2.47551	1.98941	1.89927
	11.8463	12.6629	7.02121	5.81813	6.87856	4.80696	5.68017	3.54108	13.1243	12.0688	6.49028	4.83385	2.84725	2.49391	2.01589	1.9164
	11.8849	12.6694	7.20153	5.83807	6.91107	4.86073	5.69187	3.57406	13.3263	12.2127	6.65603	4.89319	2.86384	2.52157	2.05425	1.92566
	11.8897	12.6883	7.22263	6.04321	6.96036	4.9036	5.77425	3.76736	13.3683	12.213	6.76985	4.90693	2.87118	2.56796	2.06097	1.93249
	12.1939	12.6886	7.23338	6.08641	6.98728	4.98155	5.81751	3.78403	13.5119	12.3264	6.7747	4.91674	2.91913	2.57241	2.0712	1.97171
	12.201	12.7081	7.30291	6.15526	7.25106	4.98979	5.83483	3.78832	13.5267	12.3379	6.85689	4.92936	2.98191	2.57888	2.10221	2.01707
	12.2759	12.8978	7.55752	6.16587	7.80272	5.07499	5.94838	3.83366	13.5645	12.3521	6.91168	4.95118	2.98471	2.59142	2.10515	2.10403
	12.7286	12.9163	7.94984	6.21551	7.89208	5.1702	5.94986	3.85015	13.6854	12.3725	6.93627	4.96465	3.04707	2.60522	2.13371	2.10805
	12.8745	12.9357	7.96476	6.2633	8.13383	5.17826	6.14719	3.87736	13.7492	12.4396	6.95404	5.09459	3.0771	2.6486	2.1833	2.12893
	12.9054	12.9803	7.96894	6.29114	8.13857	5.34828	6.19776	3.88322	14.1993	12.4509	7.12872	5.13649	3.13134	2.67323	2.245	2.17308
	13.1252	13.052	8.02576	6.33375	8.14675	5.42781	6.23072	3.89619	14.2102	12.6693	7.14755	5.15255	3.21405	2.71189	2.3178	2.2214
	13.193	13.3062	8.15766	6.41237	8.15356	5.54392	6.29826	3.94434	14.5558	12.6844	7.15953	5.21737	3.2452	2.71688	2.33925	2.23129
	13.486	13.864	8.40841	6.97892	8.16843	5.56574	6.30101	4.15653	14.648	12.922	7.16736	5.30666	3.28837	2.73203	2.43572	2.23275
	13.6684	14.0451	8.5056	7.03065	8.1725	5.60467	6.37666	4.47104	14.7194	13.0616	7.1864	5.39705	3.2937	2.73952	2.45021	2.29841
	13.9987	14.0498	8.80384		8.19849	5.76059	6.41015	4.49867	14.9014	13.1527	7.26235	5.45532	3.33681	2.79448	2.46259	2.36673
	14.0563	14.1754	8.94452		8.27965	5.79425	6.42457	4.50048			7.42215	5.65596	3.45079	2.80386	2.51642	2.40758
	14.0636	14.3237	9.1322		8.68034	5.83749	6.44948				7.4288	5.65834	3.49445	2.85738	2.53518	2.61073
	14.1855	14.6867	9.13937		8.76545		6.55569				7.69334	5.69314	3.77367	2.92725	2.61693
	14.1984	14.7696	9.21419				6.61725				7.76974		3.78113		2.88898
	14.633						6.62791				7.88097		3.92235		2.97882
	14.727										8.1969		4.04889
	15.0157										8.21586		4.11889
													4.23049
Mean	12.1251	12.55	6.99706	5.75668	6.89318	4.79076	5.77899	3.47433	12.6552	12.0567	6.50579	4.71209	3.06937	2.45584	2.08117	1.92566
SD	1.68266	1.17635	1.36015	0.603942	1.16638	0.649269	0.527912	0.582177	1.52206	0.523139	1.03113	0.595848	0.483625	0.282154	0.366448	0.308077
P-value	0.225548		2.70357e-05		8.21733e-13		3.07294e-25		0.0462559		8.85686e-13		1.60089e-08		0.0658727

## Sheet: Supplementary Fig. 3
	Supplementary Fig. 3 A photobody contains about 1,500 phyB dimers. The band intensity of each SBP-phyB standards and the band intensity of the 10 million (10 M) photobodies phytochrome B bands are denoted in the table. The quadratic regression constants and the fitted curve R square value are also denoted in the table. The mean value of quantified phytochrome B molecules and standard deviation ar…
	PHYB (ng)	PHYB Standards (fmole)	PHYB (Band Intensity)	PHYB in 10 M PBs (Band Intensity)	PHYB in 10 M PBs (fmole)	PHYB in 10 M PBs (number of molecules)	quadratic regression constants (ax^2 + bx + c)
	2.5	18.2216	588.192	2151.89	45.5822	2744.05	a	0.156398
	5	36.4431	1929.34	1643.82	38.891	2341.24	b	62.7198
	10	72.8863	2620.99	3773.18	65.8124	3961.91	c	-1031.97
	20	145.773	12441.8		Mean	3015.73	R2	0.992852
	40	291.545	30395.7		Standard deviation	843.802

## Sheet: Supplementary Fig. 5
Supplementary Fig. 5 Fluorescence intensity profiles of confocal microscope images in Fig. 3.
mSca		PIF3		PIF4		PIF7		PCH1		PCHL		TZP		ELF3		COP1		SPA1		PHYC		PHYE
Green	Magenta	Green	Magenta	Green	Magenta	Green	Magenta	Green	Magenta	Green	Magenta	Green	Magenta	Green	Magenta	Green	Magenta	Green	Magenta	Green	Magenta	Green	Magenta
0	2140	0	0	0	0	0	0	0	0	0	0	0	0	0	0	0	0	0	0	0	319	0	0
232	2076	90	0	0	0	0	0	0	0	7	0	0	0	0	0	25	0	0	0	0	0	0	0
399	1714	340	0	0	0	0	0	0	0	0	0	0	0	0	0	0	7	44	0	0	0	0	0
0	1050	0	0	0	0	0	0	0	0	268	0	0	0	0	0	53	0	0	0	0	54	0	0
3	1627	0	0	0	0	0	0	0	0	0	0	0	0	0	0	0	56	0	0	0	257	0	0
141	2149	98	0	0	0	0	0	0	0	76	0	105	0	0	0	0	0	0	0	311	0	0	0
59	1344	172	0	29	0	0	0	0	0	282	0	0	0	0	39	43	0	21	0	0	0	0	0
0	1698	591	0	0	0	0	0	0	0	0	0	0	0	0	39	49	679	0	0	0	0	0	0
243	2240	351	0	0	0	0	0	0	0	0	0	38	0	0	0	247	0	0	0	0	5	0	0
200	2045	351	0	266	0	49	0	0	0	143	0	0	0	0	0	76	411	0	0	0	5	0	0
326	3304	280	0	259	0	0	0	0	0	0	0	136	0	0	0	101	0	0	0	64	40	0	0
291	1885	0	0	236	0	0	0	0	0	106	0	0	0	0	0	101	0	26	0	0	0	0	0
0	1509	0	0	22	0	126	0	0	0	0	0	0	0	0	0	0	23	0	672	139	326	0	0
0	1956	364	0	0	0	0	0	0	0	0	0	0	0	0	0	186	0	0	367	0	532	0	0
114	1786	20	0	0	0	0	0	0	0	99	0	0	0	0	0	0	0	29	56	0	168	0	0
114	1786	107	0	112	0	0	0	0	0	0	0	0	0	0	0	39	926	0	0	94	323	0	0
73	2298	0	0	41	0	0	0	0	0	0	0	0	0	0	167	0	992	0	0	6	65	0	0
304	2140	0	0	71	0	218	0	0	0	0	54	0	0	0	0	0	29	21	57	9	0	0	0
578	1873	214	0	79	0	24	0	0	0	0	0	0	0	0	428	244	347	115	0	0	138	0	0
125	2062	0	0	0	0	0	0	0	0	0	260	0	0	0	0	0	0	0	174	0	0	0	0
670	2412	90	0	46	0	136	0	0	0	0	0	0	0	0	0	44	791	90	124	157	0	0	0
44	1925	206	0	10	0	6	0	0	0	0	0	0	0	0	0	44	791	118	0	157	0	0	0
381	2184	41	0	447	0	0	0	0	0	0	0	0	0	0	173	82	259	0	0	0	0	0	0
455	2498	88	0	0	0	8	0	0	0	24	23	0	0	0	0	0	179	0	67	38	0	0	0
613	1862	0	0	0	0	376	0	0	0	24	23	0	0	0	97	116	140	0	0	0	0	0	0
301	1512	345	0	0	0	0	0	0	0	386	0	0	0	0	7	17	952	0	258	0	0	0	0
508	1532	280	0	0	0	0	0	0	0	116	0	0	0	0	479	151	1288	0	0	0	0	0	134
572	2189	6	0	0	0	0	0	0	0	234	28	0	0	8	0	325	799	0	257	0	0	0	0
791	2312	0	0	0	0	197	0	0	0	427	198	0	0	0	0	120	71	23	706	21	349	0	209
791	2312	0	0	87	0	438	0	0	0	46	332	0	0	0	101	12	162	36	100	21	349	0	0
964	1972	11	0	0	0	669	0	0	0	0	212	0	0	0	0	0	1334	0	1301	0	45	0	297
1752	2528	0	0	26	0	957	0	0	0	0	62	140	0	0	0	217	0	280	1459	0	0	0	0
3030	1281	91	66	0	0	616	0	0	0	0	517	0	0	89	353	217	0	0	444	0	0	0	0
3857	1435	437	692	0	0	0	0	0	0	86	0	0	0	0	15	427	1015	0	471	0	0	0	88
4095	2227	437	692	0	0	874	82	0	0	21	1045	0	0	108	0	834	1552	45	185	56	53	53	0
4095	2033	349	1178	0	0	765	0	0	0	365	674	0	0	0	135	1320	920	0	798	73	44	57	283
4095	2562	1980	1349	0	0	440	0	0	0	1071	2121	0	0	0	1236	3464	944	0	566	0	0	246	72
4095	1104	2172	1409	0	0	404	11	0	0	2129	2887	153	0	0	0	4095	1379	0	547	0	546	0	831
4095	1298	1942	1066	0	0	448	0	0	0	3065	3692	0	0	0	126	4095	1967	21	0	0	546	0	907
4095	1815	3107	1970	0	0	239	64	0	0	3978	3782	87	0	56	1281	4095	2186	215	331	60	499	427	1009
4095	2219	1970	2031	0	0	555	0	0	0	3214	3857	87	0	407	331	4095	1725	181	665	0	557	726	666
4095	856	1304	2080	0	0	41	6	0	0	3892	4095	509	0	751	882	4095	1823	0	309	4	451	254	902
4095	1615	1304	2080	0	0	0	75	0	0	4037	4095	923	0	1713	1791	4095	1823	77	62	3	419	2140	1285
4095	1615	1341	911	0	75	24	0	27	0	4095	4095	686	204	3279	1823	4095	2249	208	40	0	673	2658	2435
4095	1612	590	1297	184	246	0	90	0	0	4095	4088	550	0	3915	2269	4095	2008	197	365	0	640	3910	3774
3286	1541	1060	1201	794	242	310	14	140	0	4064	3896	1053	0	3308	3680	4095	1912	31	0	0	463	4095	3161
1883	1271	169	1001	1905	369	0	57	301	0	2565	3126	405	0	3953	3388	4095	1544	557	318	0	463	4095	3689
2639	1682	445	1338	3106	952	0	0	492	131	2082	1813	882	0	4095	1819	3461	1043	181	97	0	718	4095	4095
824	2120	822	1362	4095	854	80	0	584	357	1373	2324	528	0	4095	1819	2721	1023	256	61	0	406	4095	4095
706	1981	2329	1788	4095	1174	0	181	934	99	1154	889	250	0	3653	1975	2255	362	28	0	0	1623	4095	4095
145	1713	3405	2963	4095	1695	0	333	1770	1226	967	720	324	28	3313	1118	650	832	306	635	0	1240	4095	4095
189	2104	3881	3341	4095	1469	46	173	1542	1569	634	696	122	134	1440	1911	364	528	782	0	0	2453	4095	4095
593	761	3945	3908	4095	1985	85	348	1707	816	174	456	377	0	1440	1904	161	843	1102	830	0	2432	4095	4025
0	1819	4076	4095	4095	2356	0	217	2897	835	0	949	1067	0	409	990	184	442	1204	933	2438	3920	4095	4095
978	1393	4095	4095	4095	1884	0	468	2555	704	491	571	425	0	234	1734	0	916	1412	524	3441	2970	4095	4095
2039	1403	4095	3873	4095	1879	241	463	2791	1997	209	302	626	0	0	1675	0	0	2175	562	3868	3386	4095	3148
2593	2286	4095	4095	4095	1879	278	700	3299	1053	209	302	187	0	0	535	0	888	2601	1566	4095	4095	4095	3148
2593	2286	4095	3996	3532	1623	323	229	3567	2358	160	1101	515	0	139	171	0	627	2738	2228	4095	3932	3741	2683
3622	2043	4095	4095	3479	1258	626	497	3682	1669	267	1044	668	142	0	668	0	0	3240	3489	4095	3932	3449	2944
3932	2383	4095	4095	1891	1845	1027	876	4095	2130	236	871	0	0	0	1185	0	424	3842	3189	4095	3970	1143	1176
4095	2240	4095	4095	663	171	1727	1169	3927	2389	255	759	344	0	2	229	0	532	4095	2894	4095	3486	681	919
4095	2275	4095	4095	865	536	2160	1359	3909	1148	424	1176	0	0	0	960	0	0	4095	2526	4095	3194	384	863
4095	1295	4095	4095	68	362	3198	1401	4095	2271	1358	3154	185	66	0	735	0	334	4095	4095	3888	2415	198	341
4095	1657	4095	3221	0	11	2440	1461	4095	2427	1492	2369	142	0	0	280	0	334	4095	3925	1649	2554	146	758
4095	1651	3690	2957	41	228	2390	1502	4095	1919	1492	2369	80	0	0	1043	0	371	4095	2953	1221	1880	146	758
4095	1146	3566	2310	0	329	2935	1560	4095	1919	1461	2954	277	0	0	1462	0	655	4071	4024	931	934	0	254
4095	1051	1200	2012	0	0	2499	1744	3867	1683	2324	2707	890	0	0	893	0	281	4095	3490	931	934	124	647
4095	1129	603	1331	30	0	3135	1648	3501	2097	2591	4001	883	0	0	625	0	330	3591	3306	397	1337	273	445
4030	1142	761	805	0	0	3302	1849	2425	1092	3499	3438	1300	260	0	584	0	509	4057	4057	322	2689	0	127
3276	1782	232	713	58	157	3868	1753	2876	1082	3503	4095	3084	1179	0	584	0	0	4012	3457	0	1161	231	337
1807	2274	0	678	0	3	3271	1791	1165	103	3161	4095	2939	1466	0	564	0	0	2781	1261	0	2412	30	1471
1807	2274	0	792	0	0	3981	1767	630	255	3765	4095	3479	908	0	591	0	213	1737	1727	442	1645	44	2193
803	1566	0	792	0	0	3720	1726	861	34	3765	4095	3757	1630	0	996	0	386	1699	1048	168	2238	44	2193
327	1469	0	332	231	123	3382	1755	822	0	4095	3867	4095	2395	0	822	0	68	510	1561	0	1226	177	494
347	727	0	487	845	0	3130	1465	364	48	4027	4095	4095	2738	0	464	0	0	413	1406	205	1957	197	1000
0	993	33	479	724	124	2918	1539	0	34	4095	4095	4095	2660	0	464	0	13	500	1606	205	1957	269	600
0	883	0	269	1480	322	2579	1274	332	0	4095	3830	4095	1880	0	2119	0	940	477	1306	1457	2651	567	645
0	793	514	390	2392	541	2716	1022	163	0	3911	4095	4095	784	0	483	0	344	208	2290	2666	3614	334	1112
0	603	353	735	2454	271	1661	1024	2	0	4078	3623	4095	1096	0	654	0	442	30	1387	3929	3669	176	1491
0	1124	92	469	3337	939	1779	1142	75	27	3876	3673	3797	1104	0	1249	0	584	170	2348	3326	3120	751	1867
0	637	1762	984	3483	1399	647	823	51	0	3651	4027	3797	1104	235	1575	0	0	359	1728	4095	3968	1013	1237
0	671	2650	2610	3655	1423	385	854	104	0	3239	3079	3821	41	802	2095	0	1050	432	2748	4095	3892	1347	1858
0	1117	3715	2604	4095	1532	134	733	27	0	2791	2559	3320	648	730	1617	0	933	317	424	4095	3715	1877	2235
0	1384	4095	2684	4095	1532	0	713	19	0	1160	2230	2259	104	1862	1659	0	933	271	1583	4095	3961	2529	2235
0	1154	4095	2684	3767	965	123	693	0	0	1349	573	1352	651	2613	1269	0	641	690	929	4095	2756	3376	3102
0	1154	4095	3951	3076	1597	345	583	0	0	791	1012	1548	0	4085	2071	0	0	287	952	4095	3708	3402	3119
0	818	4095	4095	3274	1327	240	580	16	0	382	556	831	0	4095	2914	0	257	805	1080	4095	2366	4095	4052
249	1347	4095	4078	2993	869	0	602	0	66	348	350	150	0	4095	3443	0	177	1266	2052	3944	2824	4095	3891
0	868	4095	4095	1785	900	442	757	21	0	29	802	0	0	4095	2807	0	173	501	870	931	2722	4095	3805
0	1161	4095	4095	250	438	363	808	667	0	39	1161	188	0	4095	2908	0	191	645	2763	1230	2690	4095	3367
0	971	4095	4037	316	0	692	885	0	0	636	1694	0	0	4095	3171	0	762	60	2205	1080	1503	4095	3049
0	1745	4095	3792	0	157	962	1139	817	0	367	2127	0	0	3814	1185	408	431	507	1018	337	847	4095	3937
0	1341	4095	3532	60	3	207	1018	1114	476	2431	2582	0	0	3180	1808	1114	877	342	1316	364	1818	4095	3621
40	2311	4095	3320	0	0	924	1186	1118	258	1839	3581	0	0	1902	1892	1676	1703	969	0	72	1777	4095	2829
23	998	1734	1735	0	0	1681	1559	2378	717	3029	4095	0	0	981	905	2047	1276	0	1737	21	1653	4095	3219
27	1303	1499	1881	0	0	2551	1602	2997	1785	3327	4087	0	0	648	1018	2923	1745	591	1169	21	1653	4095	2762
344	1006	514	1157	0	0	3957	1778	3591	2196	3129	4095	0	0	648	1018	3641	1376	137	960	443	2189	4095	2745
0	634	514	1157	0	186	3443	1726	4095	1299	3774	4095	22	0	43	1316	4076	926	174	1249	121	1337	3962	3298
0	1541	0	1067	0	0	3973	1944	4095	2114	3590	4095	0	0	0	950	3744	2446	54	1331	0	1494	3890	2063
0	1541	0	793	0	63	3810	2003	4014	2699	3772	3369	0	0	0	699	3924	2345	740	1942	0	2278	3288	2155
387	1725	16	583	0	0	3120	1912	3602	2130	2681	2782	0	0	0	1265	3662	1388	606	2485	0	1996	2464	1105
0	2857	0	1045	0	20	4011	1891	4095	1688	2060	1650	0	0	0	454	3438	1786	12	1538	692	1730	1722	1071
181	582	50	1205	0	0	4047	1834	3369	1485	1319	1159	0	0	0	706	3329	973	0	1054	491	1574	576	1747
267	2245	0	892	0	119	3566	2087	2817	1649	718	184	0	0	0	810	3054	2588	573	1113	197	2084	462	138
360	1697	0	517	0	192	4095	1941	3044	339	718	184	0	0	0	1268	3054	2588	788	678	197	2084	462	138
497	1382	73	999	0	339	3804	2067	1028	1217	266	44	0	0	0	893	2178	739	1010	738	881	2631	271	1441
231	2472	0	770	0	625	3614	1659	1354	1145	0	399	0	139	0	923	991	982	1392	2047	1443	3704	0	314
604	2189	0	876	0	105	3492	1717	560	0	0	0	0	99	0	1046	431	112	1998	1895	3181	3145	343	1235
203	1658	0	1025	0	260	3090	1286	548	0	0	0	0	0	0	889	28	0	2184	2625	3350	3602	0	417
291	1782	0	475	0	137	2453	1253	445	0	0	0	0	0	0	688	0	806	3110	2935	3842	3504	0	283
75	2409	0	52	766	930	2437	1005	301	0	0	0	0	0	0	530	0	263	4045	2555	4095	3682	0	595
10	1694	0	697	766	930	928	270	0	0	0	0	0	0	0	980	0	454	4095	2540	4095	4034	196	163
0	2422	0	123	1049	1266	808	48	0	228	0	0	0	0	0	1294	0	666	4095	3063	4095	4034	196	163
		0	177	3126	1772	207	0	0	0	0	0	0	0	0	1240	0	0	4095	3693	4095	3779	16	300
		0	177	3695	1522	201	0	93	0	0	0	0	0	0	466	0	0	4095	4095	3896	2605	0	295
		0	0	4078	1927	138	0	226	26	0	0	0	0	0	879	0	307	4095	4028	3556	3037	0	410
		0	27	4095	2080	0	0	49	0	0	0	0	0	0	824	0	63	4095	4083	1341	2073	203	965
		0	0	4095	2904	0	0	0	0	0	0	0	0	0	246	0	0	4095	2960	1469	1695	140	125
		0	0	4095	2572	0	0	508	0	0	0	0	0	0	21	0	0	4095	2724	498	1374	93	392
		0	0	4095	2686	0	0	0	39	0	0	0	0	0	915	0	0	4095	2060	0	1894	0	0
		0	0	4095	2690	0	0	0	0	0	0	0	0	0	585	0	491	3293	2165	0	893	0	0
		0	0	4095	2864	26	0	49	0	0	314	0	0	0	1570	0	77	3145	921	0	1235	164	48
		0	0	4095	2467	0	0	65	65	0	0	0	0	0	302	0	0	2475	783	0	1560	0	0
		0	0	4095	2718	107	0	209	0	0	0	0	0	0	302	0	0	1480	345	0	1276	51	242
		0	0	3385	2010	0	0	813	79	0	0	0	0	0	442	0	0	0	140	0	1276	64	549
		0	0	3025	1754	0	0	1464	51	0	0	0	0	0	1377	0	0	259	470	0	949	0	0
		0	0	2236	1106	0	0	2565	971	0	0	5	0	0	388	0	121	0	1216	0	438	0	0
		0	0	780	1357	0	0	4020	1770	0	0	0	0	0	253	0	0	0	294	0	1364	0	0
		0	0	297	595	0	0	4095	1806	0	0	305	0	0	1044	0	112	0	158	0	1003	0	0
		0	0	281	418	0	0	4095	1806	0	0	129	0	0	0	0	700	139	267	0	1106	0	0
		0	0	0	549	160	0	4095	3897	0	0	135	0	0	627	0	730	0	0	0	1484	0	19
		0	0	0	505	0	0	4095	3518	0	0	579	398	0	457	0	308	0	255	0	1607	0	0
		0	0	0	59	0	0	4095	4095	0	0	685	0	0	561	0	0	0	100	0	1607	0	0
		0	0	0	260	0	0	4095	4095	0	0	738	162	0	207	0	0	0	1	0	1289	0	0
		0	0	0	73	0	0	4095	4095	0	0	1751	1296	0	231	0	666	0	492	0	856	0	0
		0	0	0	289	0	0	4095	4095	0	0	2711	1450	0	440	0	666	0	396	0	1943	135	0
		0	0	0	394	0	44	4095	4095	0	0	2416	1357	0	199	0	0	215	231	0	1438	32	0
		0	0	124	226	0	2	4095	3812	0	0	2600	3148	0	199	0	343	0	157	0	1154	0	0
		58	0	124	226	0	15	4095	3512	0	0	3217	2688	0	792	0	0	0	0	0	1374	0	0
		58	0	0	471	0	154	4095	2826	0	0	3645	2265	0	119	0	232	79	0	0	1598	0	0
		0	0	890	708	418	531	4095	2232	0	0	4019	2745	0	1035	0	0	0	108	0	734	0	0
		0	0	2063	1029	548	473	2116	846	0	0	3983	2980	0	183	0	16	0	0	0	734	0	0
		0	0	3716	1485	3061	1218	795	920	0	0	3109	3041	0	92	0	0	0	0	0	189	0	0
		0	0	4095	2141	3600	1792	362	315	0	0	3684	1877			0	0	0	0	0	394	0	0
		0	0	4095	2488	4095	2145	0	190	0	0	2283	2698			0	0	0	0	0	0	0	0
		0	0	4095	2471	4095	2451	0	0	0	0	2263	836					0	0	0	103	0	0
		57	0	4095	2675	4095	2533	0	0	0	0	1707	841					0	0	0	483	56	0
		57	0	4095	2427	4095	3192	0	0	0	0	860	216					0	30	0	425	0	0
		0	0	4095	2666	4095	2711	0	0	0	0	725	0					0	0	0	85	0	0
		0	0	4064	2247	4095	2869	0	0	0	0	145	0					0	0	0	85	188	0
		0	0	3930	1718	4095	2374	0	0	0	0	0	0					0	0	0	62	0	0
		0	0	4007	1779	4095	2102	0	0	0	0	0	0					0	0	0	0	0	0
		0	0	2609	1268	4095	2202	0	0			0	83					0	0	0	0
		0	0	533	281	4095	1825	0	0			0	0					0	82	0	0
		0	0	194	148	2998	1505	0	0			0	0					0	0	0	362
				0	133	4028	889	0	0			0	0					0	0	0	81
				0	0	2124	711	0	0			0	60					0	0	0	0
				0	0	2150	421	0	0			0	0					0	0	0	0
				0	0	1198	337	0	0			0	68					0	0	0	186
				0	0	522	182	0	0			0	0					0	0	0	0
				0	0	577	0	0	0			0	0					0	0	0	0
				0	0	0	0	0	0			16	0					0	38	0	0
				0	0	71	0	0	0			0	0					0	0	0	0
				36	0	0	0	0	0			0	0					0	0	0	0
				0	0	0	0	0	0			0	0					0	0	0	0
				0	0	0	0	0	0			0	0					0	0	0	0
				0	0	0	0	0	0			0	0					0	0	0	0
				0	0	0	0	0	0			0	0					0	0	0	0
				0	0	0	0	0	0			0	0					0	0	0	0
				0	0	0	0	0	0			0	0					0	0
				0	0	0	0	0	0			0	0					0	0
				0	0	0	0	0	0			0	0					0	0
				0	0	0	0	0	0			0	0					0	0
				0	0	0	0	0	0			0	0					0	0
				0	0	0	0	0	0			0	0					0	0
				0	0	0	0	0	0			0	0
				0	0	48	0	0	0			0	0
				0	0	0	0	0	0			0	0
				0	0	0	0	0	0			0	0
				0	0	0	0	0	0			0	0
				0	0	0	0	0	0			0	0
				0	0	0	0	0	0			157	0
				0	0	0	0	0	0			0	0
				0	0	0	0	0	0			0	0
				0	0	0	0	0	0			0	0
				0	0	0	0	0	0			0	0
				0	0	0	0	0	0			0	0
				0	0	1	0	0	0			0	0
				0	0	0	0	0	0			0	0
				0	0	0	0	0	0			0	0
				0	0	149	0	0	0			0	0
				0	0	0	0	0	0			0	0
				0	0	0	0	0	0			0	0
						0	0					0	0
						0	0					0	0
						0	0					0	0
						0	0					24	0
						0	0					80	0
						0	0					0	0
						0	0
						0	0
						0	0
						199	0
						0	0
						0	0

## Sheet: Supplementary Fig. 7
Supplementary Fig. 7 Fluorescence intensity profiles of confocal microscope images in Fig. 4.
TPL		TPL + Rp		TPL + PCH1			TPR1 + PCH1			TPR3 + PCH1			TPR4 + PCH1			HSP70-1 + PCH1			HSP70-2 + PCH1			Magenta + PCH1			coilin + PCH1
Green	Magenta	Green	Magenta	Green	Blue	Magenta	Green	Blue	Magenta	Green	Blue	Magenta	Green	Blue	Magenta	Green	Blue	Magenta	Green	Blue	Magenta	Green	Blue	Magenta	Green	Blue	Magenta
0	0	0	0	0	0	0	11	0	0	132	0	0	385	0	0	0	0	0	0	0	1	0	0	392	8	0	0
26	0	0	0	0	0	0	0	0	0	132	0	0	385	0	0	0	0	0	0	0	1	0	0	392	8	0	0
0	0	81	0	0	0	0	0	0	0	0	0	0	0	0	0	0	0	0	0	0	166	0	1	401	102	253	0
0	0	0	0	0	0	0	0	0	0	0	0	0	74	0	0	0	0	0	0	0	256	105	341	274	0	0	0
0	0	0	0	0	0	0	0	401	0	0	0	0	0	0	0	0	0	0	0	0	219	0	7	1176	53	0	0
39	0	0	0	0	0	0	0	345	0	0	0	0	0	0	0	0	0	0	172	0	0	105	554	766	0	411	0
0	0	0	0	0	0	0	0	243	0	0	0	0	0	0	0	0	0	0	0	0	921	134	0	1208	0	174	0
0	0	0	0	0	0	0	0	200	0	0	0	0	0	0	435	0	0	0	0	0	445	0	0	913	0	0	0
0	0	0	352	0	0	0	0	0	0	0	0	0	0	0	0	0	0	0	0	0	510	1	0	924	336	0	0
0	0	0	0	0	0	0	0	0	0	346	381	0	0	0	0	0	0	0	0	0	793	68	0	1069	266	0	0
0	0	104	25	0	0	0	0	0	0	138	0	0	115	0	0	0	0	0	0	44	261	0	90	947	162	67	0
0	0	0	709	0	0	0	0	0	0	0	0	0	115	0	0	0	0	0	0	0	570	269	0	920	27	0	0
195	0	83	128	0	0	0	0	0	0	110	0	0	0	0	0	0	0	0	0	0	208	0	0	1693	224	0	0
0	0	0	450	0	0	0	0	0	0	110	0	0	0	0	0	0	0	0	0	79	0	0	155	555	224	0	0
436	0	0	954	0	0	0	0	0	0	18	0	0	0	0	0	0	0	0	0	0	349	314	66	1413	216	0	0
0	0	0	997	535	93	0	74	104	0	0	0	0	0	0	0	0	0	0	0	0	57	0	0	1363	301	0	0
394	71	236	639	352	180	0	0	0	0	120	0	0	0	0	0	0	0	37	0	0	111	5	80	1228	0	967	0
0	257	0	1571	0	40	0	0	0	0	212	0	0	0	0	0	0	0	111	0	0	0	457	0	2032	0	421	0
384	519	0	1260	44	0	0	363	95	0	0	0	0	0	0	0	0	0	97	258	0	0	0	238	1161	0	0	0
271	658	0	1987	0	24	0	0	63	0	259	0	0	58	0	0	0	0	153	0	0	109	581	0	1205	0	0	0
753	851	95	2218	185	52	0	0	0	0	0	0	0	34	0	253	0	0	0	30	0	120	0	0	1940	0	783	0
867	446	288	2247	569	85	0	0	549	0	0	0	0	0	0	0	0	0	60	0	0	308	0	0	2540	0	326	0
1476	622	0	2497	0	0	0	0	0	0	201	0	0	0	0	0	0	0	88	0	36	234	0	0	1114	407	0	0
1967	681	0	2497	0	0	26	0	0	0	0	0	0	85	0	0	0	0	107	0	0	0	22	0	1823	0	0	0
2305	1197	0	2369	0	0	0	0	0	113	30	0	0	313	0	0	0	0	221	0	0	0	87	0	1730	32	244	0
3208	996	0	2616	681	168	139	0	298	0	0	140	0	0	0	0	0	0	0	0	0	358	60	821	1458	317	0	0
3509	1081	0	2153	403	406	14	72	1085	175	0	140	0	0	0	0	0	0	0	130	0	267	58	653	1806	317	0	0
3941	798	0	2524	403	406	14	178	49	172	91	66	0	0	0	716	0	0	292	0	0	335	283	569	1751	21	368	0
3404	535	32	3656	1192	842	418	480	0	676	300	97	0	49	0	0	0	0	200	81	0	375	100	0	1811	303	0	0
2620	1253	198	2140	1637	2328	1398	804	394	776	11	0	0	98	0	0	0	0	481	0	0	444	568	0	1543	63	0	0
2584	1025	0	1731	1163	2907	1464	1418	1403	456	38	92	0	197	0	421	0	0	426	273	0	415	14	178	1629	0	0	0
3117	1002	0	3315	2375	4095	1540	1592	2456	850	0	0	0	0	0	395	0	0	472	0	0	660	0	9	2442	129	0	0
456	559	0	1753	2375	4095	1540	671	2829	1051	8	484	131	101	0	0	0	185	511	0	0	557	0	259	2226	301	0	0
559	926	50	1138	2220	4095	3172	1225	2607	1259	0	0	0	175	0	86	118	130	621	0	0	216	783	290	2461	955	129	0
441	620	83	2665	3035	4095	3066	1436	2035	1623	79	112	0	147	158	461	645	843	721	0	0	760	0	93	1089	686	545	0
40	1071	0	2702	3531	4095	3183	1044	3287	2124	183	369	31	564	559	0	1055	2086	847	216	28	748	324	1071	1793	106	54	0
72	934	80	2685	4095	4095	3916	936	2782	1160	57	762	552	354	583	15	2650	2553	948	0	0	998	0	282	1625	0	0	0
0	713	332	2270	4095	4095	3324	584	2897	1065	179	1476	807	1014	1327	862	2329	3088	1257	0	307	1202	961	135	3402	0	0	0
0	1218	18	3291	3744	4095	3665	563	1290	922	29	667	1434	331	1828	1638	1903	4095	1130	0	0	1037	416	542	2205	241	80	0
261	592	0	3559	4095	4095	3181	899	1417	1675	793	1276	1152	1684	1297	905	2777	4095	1940	0	0	1242	256	753	2798	241	80	0
0	906	263	3241	2857	4095	2409	350	348	446	551	1244	1635	3015	620	1287	4095	4095	2126	326	0	1435	1259	352	2631	54	0	0
115	1181	153	3075	3990	4095	2407	770	720	347	1539	618	1114	3015	620	1287	4095	4095	2326	0	0	1440	227	451	2291	0	0	0
0	411	99	3140	2489	2773	1561	222	0	1012	1323	2376	862	4095	596	3438	4095	4095	2466	422	0	2121	544	846	1541	0	783	0
0	824	0	2734	2164	2655	1273	69	301	124	1767	1825	1673	4095	1825	2352	4095	4095	2219	71	59	1111	1563	452	1891	81	48	0
105	806	208	2360	1482	837	529	176	1168	1335	1877	1632	1876	4095	3512	3613	4095	4095	2454	550	409	2064	505	297	2814	12	0	0
0	1326	171	3341	1216	533	362	189	0	47	2893	2382	1944	4095	2768	3325	4095	4095	2588	1292	499	1578	1452	996	2532	75	206	1392
0	1730	171	3341	1889	1430	671	0	1183	1043	2451	2369	3044	4095	3875	3103	4095	4095	2717	1482	105	1999	2305	486	1454	0	0	2434
0	1024	298	1372	772	912	510	225	370	1128	3226	2592	3197	4095	3669	3287	4095	4095	2234	2364	481	2069	2432	1262	2393	40	0	2548
253	1313	0	2009	1216	577	579	2	490	773	3201	2811	2352	4095	3374	3988	4095	4095	2962	2138	46	2512	2223	2068	2392	428	0	2988
209	938	60	2482	671	0	264	42	840	538	2982	2382	3434	4095	3970	3623	4095	4095	2787	2851	1472	2434	3976	2640	2338	211	40	4095
0	1382	465	2383	155	85	572	650	731	814	2529	1683	3198	4095	3339	3564	4095	4095	2481	3824	2848	2799	4095	2496	2434	471	0	4095
0	1112	471	2285	254	775	189	1176	175	1038	2838	1343	2402	4095	3545	3457	4095	4095	2257	4095	3380	3134	4095	3950	2569	0	0	4095
0	1188	391	2185	535	529	536	963	2169	1319	2190	1368	2075	4095	3252	3611	4095	4095	2257	4095	4095	3248	4095	4095	1729	0	0	4095
207	1275	136	2604	293	738	577	2198	2684	1438	1296	1552	1416	4095	3156	2910	4095	4095	2129	4095	4095	3518	4095	4095	1533	52	83	4095
660	997	786	1505	293	738	577	2430	3752	1552	618	1338	1598	4095	2819	3521	4095	4095	2198	4095	4095	3559	4095	4086	2293	637	0	4095
268	1347	1706	2687	43	1337	632	3202	3770	2246	222	811	790	3715	1213	2854	4095	4095	2240	4095	4095	4061	4095	3855	2243	999	0	4095
860	1735	3177	2596	650	2549	1211	3551	4095	2182	318	1012	790	4078	456	1977	4095	4095	2184	4095	4095	3804	4095	3881	1876	458	947	4095
1057	736	2882	2633	1930	4092	2075	3207	4075	2244	39	562	112	3088	838	1157	4095	4095	1770	4095	4095	3966	4095	4095	2104	829	150	4095
2717	1670	2727	2528	1885	4095	2061	3803	4095	1766	0	64	558	1533	740	948	4095	4095	1616	4095	4095	3438	4095	4095	1721	0	0	4095
3164	1835	2592	3044	3184	4095	2674	2862	3810	2306	158	314	230	1011	966	133	4095	4095	1573	4095	3915	2253	4095	4095	2466	1198	273	4095
3564	2277	2160	2303	4095	4095	2297	2666	3450	1595	0	0	242	1514	702	358	4095	4095	1557	3558	3713	3148	4095	4095	2118	93	0	4095
3936	1929	1669	3072	4059	4095	2971	1891	2419	952	98	0	0	891	399	1246	3512	4095	1097	3806	3487	2575	4095	4095	2232	522	0	4095
3681	2014	1018	2018	4095	4095	3716	1927	3161	1532	0	0	312	1380	484	533	4019	4095	1095	2467	3167	2279	4007	4054	2975	186	173	3171
2708	1394	779	1670	4095	4095	3216	726	3326	1306	0	0	312	1065	0	275	3400	3422	616	1573	1848	1643	4095	4095	2183	1644	240	3510
3552	1678	377	2383	4013	4095	3560	652	1773	975	305	0	137	740	56	414	2284	3074	1087	675	1577	1796	2947	3486	973	986	0	3260
1733	1444	0	2286	4061	4095	3191	732	3123	907	151	275	0	769	351	897	1443	2009	887	259	1652	1970	2947	3486	973	986	0	3260
2051	2176	33	2506	4095	4095	2579	348	1093	973	0	135	201	815	545	997	1350	929	1038	387	1190	2274	1721	2749	2713	2312	0	1550
1008	1123	17	2280	4095	4095	2579	399	1345	586	77	0	116	1136	432	1757	463	739	853	302	465	1979	590	1358	3251	2633	954	1438
496	1206	17	2280	4095	4095	1921	329	1820	648	61	345	263	276	60	452	0	746	859	0	168	2240	905	1277	2190	3428	1972	1624
892	1873	0	2327	3645	4095	1446	452	2362	999	61	345	263	1157	7	847	328	204	824	0	233	1823	751	873	2499	4095	2222	557
433	1787	0	1856	1896	4095	1157	209	833	1931	118	386	0	1080	81	725	0	0	792	3	0	1836	608	1583	2042	4095	3172	281
659	1600	0	2723	1548	2741	1063	0	1296	444	0	160	29	1459	533	1027	0	225	971	0	32	1337	277	211	1821	4095	4095	1060
712	2159	292	2427	1548	2741	1063	242	1646	1246	346	0	88	871	905	847	0	180	1063	0	32	1337	359	115	2472	4095	4095	35
286	1744	156	2277	2156	1888	1433	83	1420	606	0	0	0	846	905	1882	0	142	905	170	0	1751	0	0	2036	4095	4095	570
307	1842	0	2273	1663	1335	1621	439	808	644	202	214	0	1536	137	57	0	174	1002	47	189	1030	197	123	1820	4095	4095	1057
404	1717	81	1534	2582	1643	1204	673	2618	951	1	0	0	1135	970	1231	0	0	1057	0	401	1414	550	597	2514	4095	4095	0
710	1765	136	3031	1023	1519	435	0	1101	631	1	0	0	1647	627	2015	0	59	899	0	318	1544	154	1690	2152	4095	4095	275
509	1979	0	2996	1878	1722	1078	762	2903	1276	152	0	87	2785	1340	1988	72	104	978	0	306	1679	0	839	1951	4095	4095	155
486	1970	0	2688	2000	1774	853	1287	3450	2204	185	0	0	3713	1320	2141	72	104	978	650	0	1827	191	425	3111	4095	4095	155
509	1890	13	2864	1273	948	1076	2194	3986	1283	0	121	0	4095	1557	2184	0	192	1261	239	295	684	78	0	2321	4095	4095	806
794	2076	365	3214	162	952	507	3496	4095	2040	0	0	0	4095	2455	2346	0	278	1099	217	252	965	61	237	2604	4095	4095	417
1206	2028	286	2685	647	657	964	3542	4095	2008	345	0	0	4095	3292	2559	0	0	1222	70	187	2171	157	0	2606	4095	4095	195
443	1517	0	2744	706	2107	1696	4095	4095	2617	345	0	0	4095	3156	2143	0	0	1283	99	0	1139	399	2	1766	4095	4095	0
395	1543	106	2309	1433	2684	1155	4095	4095	2307	267	0	0	4095	3114	2938	0	116	969	460	450	1778	0	0	2615	4095	4095	0
918	2121	106	2775	2873	4095	1482	4088	4095	2505	0	0	0	4095	4057	3266	0	320	1018	130	444	1619	205	0	2393	4095	4095	0
484	1417	65	3094	2873	4095	1482	4095	4095	3018	0	0	0	4095	4095	2757	0	0	1456	532	286	1629	424	0	2290	4095	4095	0
695	1521	222	3262	3118	4095	3260	4095	4095	2144	0	0	194	4095	4095	3126	0	117	1218	581	274	1809	0	82	2378	4013	4095	0
952	1654	956	2806	4095	4095	3804	3769	4095	2159	0	884	0	4095	4095	3811	0	671	1005	813	865	1454	703	0	3259	3408	3599	0
308	1642	0	2261	4095	4095	3726	3226	4095	1553	0	884	0	4095	4095	1939	0	573	1456	1707	262	1254	110	147	2143	3600	2979	0
445	1780	236	1989	4095	4095	3983	2085	4005	1585	273	0	0	4095	3842	1160	0	509	1054	618	161	1453	239	15	2604	3200	2527	0
31	1577	93	3038	4095	4095	3933	1004	3876	1719	373	455	0	4095	4095	1523	233	954	1590	293	792	953	1432	561	2904	3200	2527	0
310	1890	93	3038	4095	4095	4048	531	3242	1304	243	72	0	3295	3354	616	282	945	1146	391	415	1209	526	221	2596	3357	2157	0
295	1529	79	2524	4095	4095	4042	602	2892	1004	0	51	0	3295	3354	616	224	1893	1461	0	104	824	2118	576	2460	2155	1799	0
247	1675	91	2948	4095	4095	3465	192	2085	769	0	496	0	1243	1583	890	1424	2436	1366	481	0	417	2930	515	2422	1384	969	0
132	848	471	2617	4095	4095	3523	0	1162	1150	246	2	0	854	935	0	2130	4046	1671	1	0	1175	3241	1651	2403	1293	1313	0
118	959	169	2825	4007	4095	2479	0	1154	445	246	2	0	448	601	106	2758	4095	1654	1	0	1175	4095	2671	2247	751	259	0
12	1106	244	2823	2978	4012	2274	87	1997	974	229	1182	0	195	570	648	2187	4095	1517	566	0	556	4095	3986	2556	513	0	0
353	1433	301	1815	843	2479	1187	427	1347	777	438	421	61	33	222	211	3141	4095	1737	43	259	1394	4095	3986	2556	0	0	0
0	937	156	2773	1335	2343	929	0	711	789	553	966	253	89	0	235	3634	4095	2075	195	397	1138	4095	4095	2992	0	62	0
269	892	77	3081	131	1617	722	0	33	272	197	977	171	152	63	0	3849	4095	1598	0	1027	1139	4095	4095	2277	493	1091	0
0	1267	573	1659	0	1122	588	218	365	134	638	905	373	11	0	187	3885	4095	2087	0	432	1172	4095	4095	2545	743	301	0
142	791	1614	2912	657	894	234	72	524	687	638	905	373	0	0	0	4064	4095	1857	30	403	940	4095	4095	2513	929	40	0
139	891	2664	2075	0	206	722	162	1535	1266	1669	1127	680	0	0	100	4095	4095	1875	0	0	1078	4095	4095	2077	1210	0	0
0	552	4095	3105	171	552	203	1182	756	1104	595	1358	886	0	0	0	4095	4095	1875	0	139	1303	4095	4095	2918	1210	0	0
67	962	4095	2523	94	324	306	525	1382	2138	920	2203	652	0	0	0	4095	4095	1797	331	0	1089	4095	4095	3023	1491	0	0
112	812	4095	3436	0	170	235	1494	1331	2115	388	1647	176	0	0	0	4095	4095	1402	217	0	1622	4095	4095	2094	3045	532	0
168	647	4095	1631	0	23	66	1859	1887	1953	1022	1148	269	0	0	81	4095	4095	1519	123	18	1422	4095	4095	2756	3307	601	0
5	140	4095	1458	0	23	66	2866	2837	3041	1124	765	300	0	0	104	3262	4095	1281	746	0	895	4095	4095	2762	4095	1556	0
138	648	4095	2147	341	416	56	3139	2358	2626	1184	2588	558	0	0	107	3953	4095	1232	623	0	1400	4095	4095	3049	4095	2907	0
0	178	4014	1789	207	271	31	2923	3047	1474	275	2084	288	0	0	0	4095	4095	1137	447	644	955	4095	4029	2907	4046	2311	0
158	142	4095	1724	1	97	8	2593	3162	2705	1042	3404	956	41	0	154	3984	4095	1050	440	612	1203	4095	3754	1985	4095	2284	0
0	130	2954	1522	210	0	157	3700	2588	2757	1565	3535	1260	0	0	0	3851	3002	628	309	307	897	2259	3455	3511	4095	3261	0
0	216	2138	1129	210	0	157	2837	1945	2433	2743	4095	1172	0	0	0	3424	2740	431	96	0	1187	1573	3402	2596	4082	3251	0
0	304	2138	1129	56	9	83	3301	1682	1488	2376	3453	795	28	0	0	2095	1891	487	328	821	1349	1397	837	2698	4080	3086	0
0	0	835	1752	0	0	0	1693	1370	2040	1824	3962	1788	0	5	144	1268	1111	588	417	86	1636	885	1857	2804	3588	2950	0
0	0	48	755	6	0	0	502	2209	1831	2771	3883	1327	0	0	0	122	968	567	597	708	1800	658	1159	2528	1823	1609	0
0	0	0	493	22	4	0	457	1840	1746	2874	4095	646	63	0	0	431	540	321	261	885	1785	394	650	2673	1823	1609	0
0	0	109	307	0	0	0	1005	1028	432	1319	3547	650	56	0	390	0	69	290	249	0	1181	86	656	2997	1543	363	0
0	0	41	68	0	355	0	254	1598	1878	1028	3101	735	62	0	225	52	57	0	326	35	1917	410	856	2723	1053	258	0
0	0	121	894	0	10	0	637	1007	957	158	1603	435	243	0	0	0	0	172	326	35	1917	529	17	2702	526	552	0
0	0	0	241	0	0	0	828	1298	1737	630	2149	86	558	0	0	0	74	50	362	668	1708	194	310	2999	168	162	0
0	0	0	0	0	0	0	727	1354	831	112	2139	350	127	0	0	0	66	62	856	787	1879	597	0	2771	266	0	0
0	0	167	0	0	0	0	1135	1611	1009	205	2293	0	127	0	0	0	22	88	943	309	1686	66	1032	2250	62	856	0
0	0	0	0	0	27	0	1144	2394	998	519	1232	0	120	0	0	0	0	67	434	0	1381	105	250	2258	1	132	0
0	0	0	0	0	0	0	745	2532	1034	118	1003	0	0	0	10	0	287	0	507	699	1747	34	183	3537	16	0	0
0	0	23	0	0	0	0	1447	1565	459	0	1372	0	174	0	0	0	16	0	703	183	1853	535	640	2848	0	683	0
0	0	97	0	0	0	0	709	2326	416	197	474	0	268	0	0	0	20	11	545	391	1749	0	178	2643	0	55	0
		58	0	0	0	0	812	345	864	0	0	0	0	0	0	0	164	0	819	1260	2198	0	0	2046	0	15	0
		523	0	0	0	0	814	1383	594	0	0	0	95	0	0	0	0	0	904	984	1906	153	0	1959	540	0	0
		625	0	0	0	0	241	121	208	0	0	0	0	0	0	0	0	0	1527	0	2018	153	0	1959	540	0	0
		303	0	0	0	0	0	70	242	0	0	0	0	0	0	0	212	0	2661	876	2580	165	0	2382	135	339	0
		872	0	0	0	0	0	0	53	0	0	0	0	0	0	0	113	0	3974	1168	2339	0	23	2095	0	423	0
		268	0	0	0	0	164	73	0	0	0	0				0	0	0	3755	2158	2397	35	0	2268	0	65	0
		258	0	0	0	0	0	267	114	8	155	0				0	0	0	4095	3222	3532	208	342	2683	259	0	0
		573	0	0	0	0	0	0	0	633	0	0				0	0	0	4095	4045	3590	344	146	2262	0	0	0
				0	0	0	0	185	0	269	90	0				0	70	0	4095	4095	3987	0	0	2047	304	0	0
				0	0	0	0	171	0	345	0	0				0	0	0	4095	4095	3421	0	0	1800	0	278	0
				0	0	0	0	108	243	0	0	0				0	24	0	4095	4095	3657	0	441	1891	442	0	0
							0	0	0	0	0	0				0	14	0	4095	4095	3154	386	0	2555	246	42	0
							0	0	0	65	0	0				0	88	0	4095	4095	3390	95	0	2340	164	0	0
							0	0	0	89	0	0				0	0	0	4095	4095	3870	0	42	2789	0	0	0
							0	0	0	0	0	0				0	0	0	4095	4095	2577	365	171	3022	0	0	0
							0	0	0	292	0	0				0	0	0	4095	4095	3197	71	0	3011	0	0	0
							0	0	0	229	0	0				0	0	0	4095	4095	3197	131	74	2722	0	0	0
							0	117	0	0	0	0				0	16	0	4045	4095	2547	51	252	3152	0	0	0
							0	174	0	0	0	0				0	0	0	4087	3646	1523	66	535	1672	0	136	0
							0	0	0	16	0	0				0	0	0	3264	3717	2333	501	262	2386	0	143	0
							43	0	0	402	0	0				0	0	0	1647	1564	2225	0	720	2924	201	0	0
							0	0	0	133	0	0				0	0	0	1222	1780	1907	0	48	2216	0	0	0
							0	0	0	0	0	0				0	0	0	1952	2481	1767	0	181	2715	31	0	0
							0	28	0	152	46	0				0	0	0	1556	2897	2446	234	256	1827	94	0	0
							0	0	0	152	46	0				0	0	0	1603	1216	2446	31	219	2159	186	0	0
							0	0	0	0	115	0				0	0	0	2980	2331	2164	0	409	2061	117	0	0
							0	0	0	11	0	0				0	0	0	1848	2360	2638	221	514	3318	0	0	0
							0	0	0	432	522	0							2980	980	2541	825	0	2877	0	0	0
							0	52	0	0	0	0							3439	2692	3000	285	0	2033	0	0	0
							0	0	0	0	0	0							4095	3321	2569	208	129	2223	304	80	0
							0	0	0	0	0	0							4095	3664	2909	0	39	2482	396	0	0
							0	0	0	363	0	0							4095	2501	3779	0	0	2339	235	77	0
							0	0	0	0	0	0							4095	4026	3572	0	0	2108	0	0	0
							0	0	0	252	0	0							4095	3888	3643	546	0	2232	214	826	0
										58	0	0							4095	3998	2807	546	0	2232	524	245	0
										0	0	0							4095	4059	3243	0	483	3044	0	0	0
																			4095	3297	2866	619	100	1560	0	0	0
																			4095	4005	2355	236	545	1742	206	0	0
																			4095	4095	2249	1470	528	2069	105	0	0
																			4095	2543	2498	1050	561	1709	0	318	0
																			3591	2416	2482	1408	658	1741
																			2935	3014	2101	2392	393	2296
																			1081	1082	1381	3637	2438	2611
																			1182	1051	1880	4037	2080	1603
																			1068	2049	1148	4095	3223	1431
																			276	916	1138	4095	3414	2105
																			302	945	1761	4095	3462	1780
																			150	424	1507	4095	3849	1719
																			767	116	1396	4095	4095	2051
																			0	173	1340	4095	3705	1683
																			0	0	1261	4095	3820	2178
																			364	0	884	4095	4076	2204
																			0	40	803	4095	4095	2103
																			4	177	1314	4095	4046	1804
																			249	0	1591	4095	3383	2216
																			0	0	1551	3699	3831	2074
																			0	132	739	3463	3883	1920
																			0	498	1324	2525	2670	1632
																			0	0	1115	1926	1271	1645
																			0	0	831	1270	797	1674
																			0	0	1237	1035	946	1737
																			0	0	799	522	0	1195
																			0	0	1048	89	1292	1756
																			0	0	1048	0	0	1004
																			0	0	1235	169	668	1510
																			0	0	971	0	199	1176
																			0	0	1106	78	286	1651
																			0	0	1688	137	0	592
																			0	0	687	0	0	1062
																			0	134	1162	0	0	629
																			0	0	1610	0	0	447
																			0	123	733	0	389	0
																			0	0	1363	0	287	119
																			0	0	1367	0	62	470
																			0	58	855	0	0	788
																			0	0	1739	0	0	947
																			0	0	1039	0	0	771
																			0	0	864	0	0	1034
																			0	0	1006	103	0	548
																			0	0	952	0	0	412
																			0	0	1115	0	13	592
																			0	0	995	0	0	1203
																			0	0	1040	0	0	590
																			0	648	814	105	0	303
																			0	211	1136	0	0	1225
																			0	0	954	0	0	798
																						257	0	525
																						0	203	1090
																						0	0	1461
																						172	0	479
																						0	0	241
																						111	0	472
																						0	0	1402
																						0	0	1747
																						0	0	211
																						0	0	441
																						0	0	764
																						0	0	200

## Sheet: Supplementary Fig. 10
Supplementary Fig. 10 Fluorescence intensity profiles of confocal microscope images in Fig. 5.
PPK1		PPK1 + PCH1			PPK1 + PIF3			PPK2 + PIF3			PPK3 + PIF3			PPK4 + PIF3
Green	Magenta	Green	Blue	Magenta	Green	Blue	Magenta	Green	Blue	Magenta	Green	Blue	Magenta	Green	Blue	Magenta
0	0	0	96	0	0	0	0	0	0	73	0	0	0	0	0	0
0	0	0	96	0	0	0	0	0	172	0	0	95	0	0	975	63
0	0	0	70	0	0	0	0	0	0	0	124	102	0	0	719	120
0	0	103	60	0	0	0	0	0	0	246	0	280	0	0	189	0
0	0	15	46	0	0	0	0	0	0	0	0	0	0	0	576	0
0	0	39	0	0	0	0	0	0	43	0	55	0	0	0	1371	0
0	0	42	0	0	0	0	0	0	0	37	0	0	0	0	417	0
0	0	0	0	0	0	0	0	0	85	0	0	0	0	0	187	260
126	0	0	0	37	0	0	0	0	0	0	36	0	0	0	0	0
0	0	135	0	117	0	0	0	0	0	0	0	339	0	0	0	0
68	0	9	0	97	0	0	0	59	0	19	0	0	0	0	0	112
0	0	0	0	97	0	0	0	12	0	0	0	0	0	0	1172	0
0	0	145	0	63	0	0	0	107	0	212	0	0	0	0	0	26
0	0	0	135	0	0	0	0	239	139	31	12	0	0	36	551	300
68	0	0	0	0	0	0	0	275	0	0	100	0	0	0	0	0
78	78	8	0	136	0	0	294	282	0	312	0	0	0	0	135	30
0	0	272	89	137	0	0	0	191	270	0	0	67	0	0	0	0
0	0	0	12	333	0	0	0	10	0	213	0	0	0	0	491	0
0	76	0	0	95	0	60	77	404	603	0	67	0	0	0	336	0
0	39	82	31	147	73	0	0	178	0	951	67	0	0	0	336	0
0	0	0	443	333	0	210	379	458	138	329	0	225	0	39	0	0
0	297	0	0	283	0	119	218	305	690	10	0	445	0	17	54	0
0	167	0	0	28	62	0	0	366	1007	178	0	539	277	0	1292	0
153	53	0	453	514	0	0	368	340	165	493	0	213	186	82	913	79
0	117	0	0	562	0	101	682	320	354	0	0	1132	471	189	1055	0
342	0	0	194	205	0	101	682	394	402	601	0	0	1055	403	0	0
237	193	0	0	686	0	7	0	395	818	92	0	0	0	2436	1836	6
0	382	0	399	961	87	0	0	395	818	92	0	237	237	2987	0	0
0	239	0	225	915	137	636	202	248	828	146	6	473	424	4095	0	38
126	0	0	269	1180	61	0	948	531	352	12	0	0	2014	4095	966	0
619	0	0	488	1403	242	147	979	437	163	0	0	1147	1222	4095	1491	236
2805	0	0	1025	1299	210	655	562	440	399	435	0	638	1533	4095	2612	0
4095	157	3	993	1803	344	225	0	440	399	435	0	508	1442	4095	2373	38
3868	0	0	0	754	387	901	446	357	570	597	0	1567	1376	4095	2613	0
4095	9	0	960	1742	339	121	435	444	520	306	0	989	610	4095	2066	0
4095	0	181	113	1988	355	1152	241	1026	1314	747	0	320	679	4095	3216	254
4095	0	0	772	2111	613	21	992	745	779	254	0	589	891	4095	3291	0
4095	0	0	627	2599	508	688	441	745	779	254	0	589	891	4095	3291	0
4095	0	0	260	3028	502	667	832	397	559	62	205	1077	1081	4095	2830	0
4095	0	0	384	2635	499	513	729	1054	778	122	340	877	1728	4095	3487	116
4095	273	0	1319	3040	934	404	525	1498	306	531	677	974	1992	4095	3729	297
4095	66	0	403	2442	2296	1116	540	1022	133	1517	739	1654	1004	4095	1458	0
4095	166	0	292	2234	2550	1529	878	1022	133	1517	1245	3464	2234	4055	0	79
4095	537	0	15	2520	4095	1405	303	1322	207	798	2347	1046	2415	2629	2355	283
4095	0	0	107	2535	4095	2708	474	1326	540	574	2237	1875	2881	1226	188	105
4095	7	0	268	2116	4095	4018	1870	1141	492	434	4037	3034	3999	521	1492	0
3781	28	0	487	1435	4095	3984	2444	1465	191	0	4095	3157	3666	448	0	0
2291	68	0	138	1488	4095	3891	2339	1465	191	0	4095	4066	3845	521	1437	114
1691	74	4	1077	1209	4095	4095	2108	1487	505	214	4095	4095	4095	381	548	322
859	161	0	510	1012	4095	4095	2108	1120	530	230	4095	4095	4095	235	78	407
953	253	0	909	289	4095	4095	1994	1047	879	647	4095	3613	4095	70	174	0
3	829	6	982	205	4095	4095	2380	1210	1562	1232	4095	4095	4095	335	222	0
167	104	0	1418	742	4095	4095	1467	1388	25	1812	4095	4095	4095	539	987	332
0	0	253	551	445	4095	4095	2104	1096	385	283	4095	3854	4077	243	188	354
0	561	0	1529	67	4095	4095	1576	756	901	269	4067	3565	4028	323	0	252
0	751	0	892	196	4095	3859	1723	1071	608	554	4095	4095	2331	253	0	0
0	528	0	1291	323	4095	3304	1630	724	1409	0	3850	3364	2521	403	23	0
288	342	0	1063	317	4095	3304	1630	927	548	213	2342	4095	2259	87	16	4
0	0	0	554	39	3921	2575	35	1187	240	304	1905	4095	1551	205	402	391
0	126	0	905	65	2794	1824	569	1164	843	904	1725	1534	2063	243	910	0
0	0	24	919	0	2065	1122	474	1689	1183	166	454	2047	1048	171	1307	0
0	257	0	453	158	970	1311	83	2433	24	930	56	3456	1867	0	411	125
0	312	0	746	455	694	998	843	3775	1227	1934	157	2420	1006	133	417	0
0	393	0	1331	3	1106	1636	108	3775	1227	1934	0	176	338	0	139	0
0	0	0	277	369	293	1332	492	3843	1718	774	0	702	908	6	1132	0
0	740	0	482	443	673	1324	664	4095	2445	2002	0	0	149	39	0	0
0	56	0	1447	651	842	1837	105	4095	3299	2049	0	1299	384	0	0	0
67	148	0	693	872	792	921	239	4095	3751	697	0	481	387	92	802	0
163	0	0	728	870	721	961	450	4095	3751	697	73	2254	271	0	881	25
0	560	0	485	901	1348	1202	417	4095	3541	2050	0	610	297	0	631	0
0	307	0	1533	308	744	430	461	4095	4095	2682	0	352	369	0	954	0
0	180	0	275	911	704	1677	0	4095	3812	1616	0	1177	399	140	140	0
71	238	187	2217	139	499	1155	1099	4095	3706	860	0	0	599	174	432	0
125	207	0	1580	734	610	1597	482	4095	3706	860	0	0	599	174	432	0
243	0	206	1608	733	624	1510	198	3989	3325	655	0	383	0	108	1675	0
0	83	673	1944	560	581	1579	598	3582	3184	397	68	1169	0	0	497	0
0	137	896	2329	870	753	579	728	2740	1874	299	463	0	448	51	191	14
0	668	848	2574	254	737	1550	391	1585	1918	764	0	148	307	0	0	287
3	134	1181	3981	948	424	1101	0	1513	563	86	0	0	777	0	278	17
0	343	1694	3982	791	587	1361	118	1328	2323	281	0	150	693	85	0	237
0	722	3158	3600	44	1015	782	344	565	658	351	0	0	232	10	936	720
0	144	3825	3979	658	1015	782	344	561	0	253	0	0	1786	21	110	0
0	537	4044	3859	226	2215	1981	416	462	1059	0	0	0	742	117	68	886
0	835	4095	4095	181	2667	1689	354	1104	573	4	0	264	917	92	533	262
37	394	4095	3974	174	4095	2368	345	246	1760	573	0	0	714	0	0	1484
10	898	4095	3996	0	4095	3979	146	667	1021	940	128	413	437	0	0	2206
0	884	4095	4095	119	4095	3784	1706	540	821	58	0	0	1262	0	0	2179
99	1043	4095	4095	0	4095	4095	1065	588	1460	765	0	203	704	0	287	1861
0	1120	4095	4095	220	4095	4095	733	913	923	635	280	0	1056	0	0	2885
0	1379	4095	4095	0	4095	4095	733	693	237	532	0	291	2012	0	52	2233
0	1299	4095	4095	103	4095	4095	1815	862	194	973	170	0	629	0	794	3986
76	1894	4095	4095	45	4095	4095	1129	278	496	0	170	0	629	0	794	3986
0	587	4095	4095	197	4095	4095	1207	396	944	1101	0	109	1088	0	247	3180
178	707	4095	4095	166	4095	4095	1466	560	532	383	0	0	1563	76	0	2762
0	232	4095	4095	169	4095	4095	1450	455	1225	870	225	87	661	0	0	3512
0	591	4034	4095	0	4095	4095	1550	695	929	0	0	0	955	0	0	3421
414	359	3601	4095	0	4095	3735	2480	1502	81	243	0	460	1256	0	349	1966
0	0	2009	3255	134	4095	4095	1095	814	225	805	154	36	1698	0	0	2462
0	257	1276	2923	20	4095	3554	1006	510	1034	163	0	541	871	0	0	1143
17	115	453	2931	121	4095	3351	860	1416	0	442	0	267	1186	0	1388	1359
0	99	277	497	0	4089	2038	380	1416	0	442	0	274	1862	0	135	297
0	650	301	1045	0	2155	1562	1007	325	499	861	0	315	539	0	688	30
0	629	0	442	0	1944	2142	924	596	754	0	6	0	1448	47	646	645
265	632	196	645	0	1329	1636	705	282	553	304	84	715	1246	109	658	443
5	1478	53	87	0	783	1125	999	804	1986	560	49	120	1558	263	0	409
0	1549	0	0	0	945	1193	517	804	1986	560	0	366	1566	139	444	83
0	1234	22	89	0	692	759	683	707	581	333	458	729	1452	80	56	293
0	1749	0	191	0	310	129	855	606	616	265	743	890	1939	65	545	0
0	2004	0	408	0	143	176	166	595	1278	583	840	1765	2831	0	268	18
13	2238	51	0	0	33	155	137	748	239	443	2391	799	3019	37	676	0
0	2242	32	248	0	94	0	0	748	239	443	2391	799	3019	37	676	0
0	2347	0	70	0	0	71	0	1581	968	599	2464	3485	3391	259	632	162
0	2737	33	0	0	0	186	95	904	637	0	2629	3182	2753	333	814	0
102	2291	0	36	0	0	186	95	2043	246	1518	4095	2240	1954	196	0	171
65	1302	122	0	0	0	0	0	2558	1178	1606	4095	2750	4095	245	0	0
88	1674	0	0	0	0	0	0	3121	735	1351	4095	4095	3686	254	1052	0
0	3056	0	0	0	0	0	0	3852	765	807	4095	3634	3403	338	244	0
0	2988	0	0	0	0	65	0	4095	1304	1126	4095	4095	3776	287	136	0
0	1749	0	0	0	0	0	0	4095	2336	1278	4095	3395	4095	366	0	128
65	1706	0	0	0	0	0	0	4095	2086	1961	4095	3946	3872	226	0	23
0	1699	15	0	0	0	0	0	4095	1854	2908	4095	4095	4004	455	1185	0
0	1741	0	0	0	0	0	0	3929	2577	1611	4095	4095	3310	551	726	0
0	1108	0	0	0	0	0	0	3839	3558	1544	4095	3919	3500	724	437	0
202	610	0	90	0	0	0	0	3973	1858	213	4095	4095	2539	628	283	176
186	1065	0	0	0	0	0	0	4050	2998	938	4095	4095	3932	355	445	0
0	901	0	0	0	0	0	0	3492	1810	1194	3192	3801	3052	869	0	24
25	586	0	0	0	0	0	0	3492	1810	1194	2052	3101	2762	1126	809	0
0	342	42	0	0	0	0	0	2315	2205	271	2134	2203	1794	1583	982	0
0	637	0	0	0	0	0	0	1273	1855	0	2112	2257	1697	1371	407	0
0	743	103	0	0	0	0	0	741	1042	0	1543	3598	999	2790	0	0
0	266	33	0	0	0	0	0	0	6	0	936	3560	1121	4095	1312	488
379	376	261	0	0	0	0	0	0	6	0	688	2924	2007	4095	1492	0
0	334				0	0	0	0	265	0	455	1153	519	4095	1472	0
0	12				0	0	0	0	8	0	0	1559	716	4095	2759	93
106	0				0	0	0	0	39	0	199	481	523	4095	1538	0
0	46				0	0	0	0	0	161	283	833	1182	4095	3399	0
351	255				0	0	0	0	0	161	3	0	90	4095	3304	127
60	0							0	270	0	254	863	305	4095	3516	0
215	340							0	0	0	104	975	702	4095	3686	76
0	0							0	427	0	169	510	726	4095	4005	0
277	0							0	0	0	0	10	185	4095	2622	165
352	0							0	0	0	18	152	207	1888	1019	250
0	444							0	0	0	22	832	60	1200	2101	43
23	107							0	0	0	0	65	0	889	2010	117
0	21							0	0	0	10	778	0	343	494	0
427	0							0	577	0	24	233	0	155	0	0
726	199							0	577	0	24	233	0	155	0	0
366	141							0	66	0	0	101	0	434	536	0
0	0							0	0	0	12	12	70	69	21	0
801	0							0	0	0	0	455	0	0	112	0
0	286							0	0	0	38	515	0	0	542	0
136	91							0	0	0	0	73	0	0	667	0
0	0							0	0	0	0	0	0	0	447	0
								0	0	0	0	0	0	0	345	0
								0	0	0	0	0	0	0	720	0
								0	0	0	0	0	0	0	0	0
								0	0	0	0	0	0	0	664	0
								0	0	0	267	0	0	0	334	0
								0	0	0	55	94	0	0	39	0
								0	0	0	0	0	0	0	748	0
								0	0	0	0	0	0	0	682	0
								0	0	0	137	0	0	0	637	0
								0	0	0	15	0	0	0	1060	0
								0	0	0	0	0	0	0	335	0
								0	0	0	0	0	0	0	335	0
								0	0	0	0	0	0	0	411	0
								0	0	0	0	0	0	0	0	0
								0	0	0	0	0	0	0	1910	0
								0	7	0	80	0	0	0	384	0
								0	0	0	0	1579	0	0	1152	0
								0	0	0	0	0	0	0	1298	0
								0	0	0	0	0	0	0	0	0
											0	0	0	0	1727	0
											0	0	0	0	619	0
											0	149	0	0	835	0
											0	0	0	0	0	0
											0	0	0	0	1310	0
											0	67	0	0	1160	0
											0	709	0	0	278	0
											115	0	0	0	0	0
											0	289	0	0	503	0
											0	413	0	0	984	0

## Sheet: Supplementary Fig. 11b
Supplementary Fig. 11b. Fluorescence intensity profiles of confocal microscope images in Fig. 11b.
ELF4 + ELF3; upper panel			ELF4 + ELF3; lower panel
Green	Blue	Magenta	Green	Blue	Magenta
0	0	181	0	0	0
0	0	0	0	0	0
0	0	0	0	0	0
0	0	19	0	0	0
0	0	0	0	0	0
0	0	241	0	0	0
0	0	0	0	0	0
0	0	31	0	0	0
0	0	0	0	0	115
0	0	0	0	0	0
0	0	0	0	0	106
0	0	0	0	0	70
0	0	15	0	0	0
0	0	231	0	0	0
0	0	281	0	0	0
0	0	0	0	0	0
0	0	0	0	0	0
0	0	323	0	0	0
0	0	33	0	0	270
0	0	33	0	0	0
0	0	186	0	0	0
0	73	137	0	0	0
0	249	5	0	0	0
0	918	0	0	0	0
0	1602	0	10	0	60
0	2276	387	10	0	60
0	3467	288	0	0	64
0	3964	282	210	0	139
0	4095	0	24	0	0
0	3825	306	220	0	123
0	3887	6	474	0	136
0	3911	552	1129	0	545
2	3933	224	1418	0	492
0	3830	0	1271	0	992
0	4095	0	3280	0	1388
0	4069	14	3977	0	949
0	4095	7	4058	6	1103
0	4095	7	4049	91	1164
0	4095	342	4095	436	1877
0	3714	1898	4095	687	1365
135	3880	202	4029	1077	919
114	3984	290	3294	1683	1350
1272	3497	1148	2694	2264	22
2655	3286	178	2067	2616	1466
4095	3265	1705	647	2634	258
4095	2709	718	853	3321	300
4095	2586	1708	1351	3498	179
4095	2291	2775	582	3668	299
4095	2344	3524	742	3850	1049
4095	2382	3993	545	3706	1369
4095	2383	3731	1222	3728	1899
4095	2554	3351	3580	3651	1357
4095	2653	2934	4095	3421	717
4095	2613	1106	4095	2974	2484
2860	2761	1139	4095	2782	2179
2860	2761	1139	4095	2526	3387
2180	2828	511	4095	2207	2766
1710	3134	1231	4095	2024	2756
942	2957	548	4095	1882	3311
578	2919	1885	4095	1954	3334
263	2848	1057	4095	1686	2563
100	2944	1510	4095	1826	2554
204	2935	0	4095	1733	2687
176	2931	962	4095	1609	2300
592	3163	230	4095	1529	2073
114	3039	1299	4095	1475	2058
803	3028	1198	4095	1529	1797
291	2823	906	2601	1758	1478
730	2944	889	1622	1895	1489
225	3166	810	1161	2218	1710
392	3197	0	793	2487	752
1106	3211	616	276	2613	1596
706	3293	841	71	2807	868
706	3293	841	201	3051	1401
403	3266	606	201	3051	1401
632	3064	162	0	3116	747
1914	3223	352	158	3084	409
3123	2974	341	53	3127	229
4095	3072	692	75	3138	831
4095	3113	848	0	2961	0
4095	2595	1606	0	2844	457
4095	2420	2117	0	2880	320
4095	2099	2457	0	2752	106
4095	1814	1363	0	2516	487
4095	1462	2465	66	2708	604
4095	1437	1943	0	2346	816
4095	1023	3919	0	2153	196
4095	940	3375	0	2153	196
3953	699	3091	0	2016	423
3896	453	2066	0	2035	557
2397	295	1614	0	2157	182
2397	295	1614	0	1986	175
1661	175	1147	117	1880	767
648	0	0	299	1753	567
810	0	1310	107	1656	275
360	0	1430	13	1698	53
45	0	0	279	1634	647
0	0	222	312	1773	1226
30	0	15	207	1732	600
0	0	0	90	1891	926
0	0	279	390	1580	926
0	0	0	664	1669	483
0	0	0	78	1507	1214
0	0	12	235	1470	296
0	0	484	302	1416	1040
0	0	0	529	1300	541
0	0	11	573	1059	1186
0	0	0	235	1153	814
0	0	187	192	995	404
0	0	187	386	872	251
0	0	0	0	949	307
0	0	0
0	0	359
0	0	115
0	0	0
0	0	0
0	0	0
0	0	0
0	0	0
0	0	0
0	0	0
0	0	0
0	0	20
0	0	0
0	0	926
0	0	0
0	0	0
